# Supplementary material for: Computational Approaches for Cancer-Fighting: From Gene Expression to Functional Foods
Source: Cancers (Basel). 2021 Aug 21;13(16):4207. doi: 10.3390/cancers13164207 (PMC8393935; doi:10.3390/cancers13164207)
Supplement: Supplementary file 1 [file cancers-13-04207-s001.zip]

Archive with 5 entries (4 files):
- cancers-1310490-supplementary/
- cancers-1310490-supplementary/Supplementary Table S1.xlsx
- cancers-1310490-supplementary/Supplementary Table S2.xlsx
- cancers-1310490-supplementary/Supplementary Table S3.xlsx
- cancers-1310490-supplementary/Supplementary Table S4.xlsx
