# Supplementary material for: Computational Approaches for Cancer-Fighting: From Gene Expression to Functional Foods
Source: Cancers (Basel). 2021 Aug 21;13(16):4207. doi: 10.3390/cancers13164207 (PMC8393935; doi:10.3390/cancers13164207)
Supplement: Supplementary file 1 [file cancers-13-04207-s001.zip › cancers-1310490-supplementary/Supplementary Table S1.xlsx]

## Sheet: Foglio1
Supplementary Table S1: List of the 149 genes and their expression patterns in 9 apoptotic treatments [26] and in 15 NutriGenomeDB experiments inducing apoptosis.
The gene numbering, the gene ID (Gene ID), the gene function (Function) and symbol (Symbol), the log2FC in the treatments are reported. NutriGenomeDB Treatment types and the Gene Expression Omnibus sample reference number (Experiment GEO id) are also indicated.
				log2 FC Apoptotic RNA-seq									NutriGenomeDB
Gene Number	Gene ID	Symbol	Function	GSC10 NCD38 24h	MCF7 TMX 48 h	MDA-MB-231 Vitamin C 72h	ME1 Al-10-49 6h	Hela Ethanol 3h	MA9 PAM 3h	MA9 PAM 24h	hNCC Zika-Virus 65h	hPN Zika-Virus 65h	log2 FC	Experiment GEO id	Treatment
1	ENSG00000114770	ABCC5	ATP binding cassette subfamily C member 5	0	-1.7866	0	0	0	0	0	0	0	-1.6	GSE85871	MCF7 Narciclasine 10uM 12h
2	ENSG00000113369	ARRDC3	arrestin domain containing 3	0	1.45311	0	2.03114	1.02143	0	1.23942	0	0	4	GSE56496	SW620 Rosemary 100ug 48h
2	ENSG00000113369	ARRDC3	arrestin domain containing 3	0	1.45311	0	2.03114	1.02143	0	1.23942	0	0	2.6	GSE56496	SW620 Rosemary 60ug 48h
2	ENSG00000113369	ARRDC3	arrestin domain containing 3	0	1.45311	0	2.03114	1.02143	0	1.23942	0	0	1.9	GSE104268	SK-MEL-3 TrichostatinA
2	ENSG00000113369	ARRDC3	arrestin domain containing 3	0	1.45311	0	2.03114	1.02143	0	1.23942	0	0	1.8	GSE53049	MDA WithaferinA 72h
2	ENSG00000113369	ARRDC3	arrestin domain containing 3	0	1.45311	0	2.03114	1.02143	0	1.23942	0	0	1.7	GSE65722	HT29 RosemaryExtract 24h
2	ENSG00000113369	ARRDC3	arrestin domain containing 3	0	1.45311	0	2.03114	1.02143	0	1.23942	0	0	1.5	GSE55897	T47D Indole3carbinol 24h
3	ENSG00000148331	ASB6	ankyrin repeat and SOCS box containing 6	0	1.25921	0	0	0	0	0	0	0	2.7	GSE55897	MCF7 Indole3carbinol 24h
3	ENSG00000148331	ASB6	ankyrin repeat and SOCS box containing 6	0	1.25921	0	0	0	0	0	0	0	2.2	GSE55897	ZR75 Indole3carbinol 24h
3	ENSG00000148331	ASB6	ankyrin repeat and SOCS box containing 6	0	1.25921	0	0	0	0	0	0	0	1.5	GSE55897	T47D Indole3carbinol 24h
4	ENSG00000156273	BACH1	BTB domain and CNC homolog 1	0	0	0	0	0	0	1.36316	0	0	1.7	GSE28813	MCF10A Sulforaphane 15uM 24h
4	ENSG00000156273	BACH1	BTB domain and CNC homolog 1	0	0	0	0	0	0	1.36316	0	0	1.5	GSE56496	SW620 Rosemary 60ug 48h
5	ENSG00000266074	BAHCC1	BAH domain and coiled-coil containing 1	0	-2.10668	0	-1.20546	0	0	0	-1.22524	0	-2	GSE56496	SW620 Rosemary 30ug 48h
5	ENSG00000266074	BAHCC1	BAH domain and coiled-coil containing 1	0	-2.10668	0	-1.20546	0	0	0	-1.22524	0	-2.1	GSE56496	SW620 Rosemary 60ug 48h
5	ENSG00000266074	BAHCC1	BAH domain and coiled-coil containing 1	0	-2.10668	0	-1.20546	0	0	0	-1.22524	0	-3	GSE56496	SW620 Rosemary 100ug 48h
6	ENSG00000175866	BAIAP2	BAI1 associated protein 2	0	0	0	0	0	0	0	0	1.08146	1.5	GSE86045	A498 EnglerinA 8h
7	ENSG00000164713	BRI3	brain protein I3	0	0	0	0	1.81113	0	0	0	0	1.7	GSE55897	T47D Indole3carbinol 24h
8	ENSG00000133243	BTBD2	BTB domain containing 2	0	-1.05999	0	0	0	0	0	0	0	-1.6	GSE53049	MDA WithaferinA 72h
8	ENSG00000133243	BTBD2	BTB domain containing 2	0	-1.05999	0	0	0	0	0	0	0	-2.4	GSE56496	SW620 Rosemary 60ug 48h
8	ENSG00000133243	BTBD2	BTB domain containing 2	0	-1.05999	0	0	0	0	0	0	0	-3.4	GSE56496	SW620 Rosemary 100ug 48h
9	ENSG00000106245	BUD31	BUD31 homolog	0	1.17744	0	1.3181	0	0	0	1.01013	0	2	GSE53049	MDA WithaferinA 72h
10	ENSG00000116922	C1ORF109	chromosome 1 open reading frame 109	0	1.80546	0	0	0	0	0	0	0	1.9	GSE55897	T47D Indole3carbinol 24h
10	ENSG00000116922	C1ORF109	chromosome 1 open reading frame 109	0	1.80546	0	0	0	0	0	0	0	1.5	GSE55897	MCF7 Indole3carbinol 24h
11	ENSG00000115998	C2ORF42	chromosome 2 open reading frame 42	0	1.17002	0	0	0	0	0	0	0	1.8	GSE53049	MDA WithaferinA 72h
12	ENSG00000112308	C6orf62	chromosome 6 open reading frame 62	0	0	0	0	0	0	1.05848	0	0	1.6	GSE71717	Ishikawa Genistein 10uM 24h
13	ENSG00000149679	CABLES2	Cdk5 and Abl enzyme substrate 2	0	0	0	-1.01377	0	0	0	0	0	-1.8	GSE56496	SW620 Rosemary 60ug 48h
13	ENSG00000149679	CABLES2	Cdk5 and Abl enzyme substrate 2	0	0	0	-1.01377	0	0	0	0	0	-2.7	GSE56496	SW620 Rosemary 100ug 48h
14	ENSG00000153048	CARHSP1	calcium regulated heat stable protein 1	0	0	0	0	0	0	-1.09928	0	0	-1.9	GSE85871	MCF7 Narciclasine 10uM 12h
15	ENSG00000105879	CBLL1	Cbl proto-oncogene like 1	0	1.03612	0	0	0	0	0	0	0	1.7	GSE55897	T47D Indole3carbinol 24h
16	ENSG00000094916	CBX5	chromobox 5	0	-2.23467	0	0	0	0	-1.03185	-1.39486	0	-1.5	GSE85871	MCF7 Hydroxyalantolactone 10uM 12h
16	ENSG00000094916	CBX5	chromobox 5	0	-2.23467	0	0	0	0	-1.03185	-1.39486	0	-2	GSE85871	MCF7 BruceineD 10uM 12h
16	ENSG00000094916	CBX5	chromobox 5	0	-2.23467	0	0	0	0	-1.03185	-1.39486	0	-2.6	GSE85871	MCF7 JaponiconeA 10uM 12h
16	ENSG00000094916	CBX5	chromobox 5	0	-2.23467	0	0	0	0	-1.03185	-1.39486	0	-2.8	GSE85871	MCF7 Narciclasine 10uM 12h
16	ENSG00000094916	CBX5	chromobox 5	0	-2.23467	0	0	0	0	-1.03185	-1.39486	0	-3.1	GSE56496	SW620 Rosemary 100ug 48h
17	ENSG00000129315	CCNT1	cyclin T1	1.26485	1.21237	0	0	0	0	0	0	0	1.8	GSE55897	T47D Indole3carbinol 24h
18	ENSG00000196776	CD47	CD47 molecule	0	-1.2922	0	0	0	0	0	0	0	-1.6	GSE55897	MCF7 Indole3carbinol 24h
18	ENSG00000196776	CD47	CD47 molecule	0	-1.2922	0	0	0	0	0	0	0	-1.8	GSE55897	T47D Indole3carbinol 24h
18	ENSG00000196776	CD47	CD47 molecule	0	-1.2922	0	0	0	0	0	0	0	-1.9	GSE55897	ZR75 Indole3carbinol 24h
18	ENSG00000196776	CD47	CD47 molecule	0	-1.2922	0	0	0	0	0	0	0	-2.1	GSE53049	MDA WithaferinA 72h
19	ENSG00000196352	CD55	CD55 molecule (Cromer blood group)	0	0	0	0	0	1.03354	0	0	0	9.7	GSE56496	SW620 Rosemary 100ug 48h
19	ENSG00000196352	CD55	CD55 molecule (Cromer blood group)	0	0	0	0	0	1.03354	0	0	0	7.1	GSE56496	SW620 Rosemary 60ug 48h
19	ENSG00000196352	CD55	CD55 molecule (Cromer blood group)	0	0	0	0	0	1.03354	0	0	0	2.2	GSE55897	MDA MB157 Indole3carbinol 24h
19	ENSG00000196352	CD55	CD55 molecule (Cromer blood group)	0	0	0	0	0	1.03354	0	0	0	2	GSE25412	MCF7 Resveratrol 150mM 48h
19	ENSG00000196352	CD55	CD55 molecule (Cromer blood group)	0	0	0	0	0	1.03354	0	0	0	1.7	GSE25412	MCF7 Resveratrol 250mM 48h
20	ENSG00000125817	CENPB	centromere protein B	0	0	0	-1.31297	0	0	0	0	0	-1.5	GSE53049	MDA WithaferinA 72h
20	ENSG00000125817	CENPB	centromere protein B	0	0	0	-1.31297	0	0	0	0	0	-1.5	GSE55897	MCF7 Indole3carbinol 24h
21	ENSG00000131778	CHD1L	chromodomain helicase DNA binding protein 1 like	0	0	0	0	0	0	-1.16283	0	0	-1.5	GSE55897	T47D Indole3carbinol 24h
22	ENSG00000162377	COA7	cytochrome c oxidase assembly factor 7 (putative)	0	0	0	-1.05722	0	0	0	0	0	-1.5	GSE25412	MCF7 Resveratrol 250mM 48h
23	ENSG00000136152	COG3	component of oligomeric golgi complex 3	1.44809	2.06007	0	0	0	0	0	0	0	1.8	GSE71717	Ishikawa Genistein 10uM 24h
24	ENSG00000167113	COQ4	coenzyme Q4	0	0	0	0	0	0	-1.27206	0	0	-1.8	GSE86044	A498 EnglerinA 3h
25	ENSG00000121671	CRY2	cryptochrome circadian regulator 2	0	1.08507	0	0	0	0	0	1.05892	1.28192	2	GSE55897	ZR75 Indole3carbinol 24h
25	ENSG00000121671	CRY2	cryptochrome circadian regulator 2	0	1.08507	0	0	0	0	0	1.05892	1.28192	1.7	GSE85871	MCF7 Narciclasine 10uM 12h
26	ENSG00000169826	CSGALNACT2	chondroitin sulfate N-acetylgalactosaminyltransferase 2	0	1.73913	0	1.38695	0	0	0	0	0	2.5	GSE55897	T47D Indole3carbinol 24h
26	ENSG00000169826	CSGALNACT2	chondroitin sulfate N-acetylgalactosaminyltransferase 2	0	1.73913	0	1.38695	0	0	0	0	0	1.7	GSE65722	HT29 RosemaryExtract 24h
27	ENSG00000144579	CTDSP1	CTD small phosphatase 1	0	-2.35354	0	0	0	0	0	0	0	-1.9	GSE55897	MCF7 Indole3carbinol 24h
28	ENSG00000105671	DDX49	DEAD-box helicase 49	0	1.67064	0	0	0	0	0	0	0	1.5	GSE55897	MCF7 Indole3carbinol 24h
29	ENSG00000185163	DDX51	DEAD-box helicase 51	1.16918	0	0	0	0	0	0	0	0	3.3	GSE55897	MCF7 Indole3carbinol 24h
30	ENSG00000174485	DENND4A	DENN domain containing 4A	0	0	0	0	0	0	0	0	1.05565	1.6	GSE85871	MCF7 Narciclasine 10uM 12h
31	ENSG00000185000	DGAT1	diacylglycerol O-acyltransferase 1	0	0	0	0	0	0	0	1.68259	1.05689	2.1	GSE55897	MCF7 Indole3carbinol 24h
31	ENSG00000185000	DGAT1	diacylglycerol O-acyltransferase 1	0	0	0	0	0	0	0	1.68259	1.05689	1.9	GSE55897	ZR75 Indole3carbinol 24h
31	ENSG00000185000	DGAT1	diacylglycerol O-acyltransferase 1	0	0	0	0	0	0	0	1.68259	1.05689	1.6	GSE55897	T47D Indole3carbinol 24h
32	ENSG00000147202	DIAPH2	diaphanous related formin 2	0	-1.21436	0	0	0	0	0	0	0	-2.6	GSE85871	MCF7 NitidineChloride 10uM 12h
32	ENSG00000147202	DIAPH2	diaphanous related formin 2	0	-1.21436	0	0	0	0	0	0	0	-2.7	GSE55897	MCF7 Indole3carbinol 24h
32	ENSG00000147202	DIAPH2	diaphanous related formin 2	0	-1.21436	0	0	0	0	0	0	0	-3.7	GSE55897	ZR75 Indole3carbinol 24h
32	ENSG00000147202	DIAPH2	diaphanous related formin 2	0	-1.21436	0	0	0	0	0	0	0	-3.9	GSE55897	MDA MB231 Indole3carbinol 24h
32	ENSG00000147202	DIAPH2	diaphanous related formin 2	0	-1.21436	0	0	0	0	0	0	0	-4.5	GSE55897	MDA MB436 Indole3carbinol 24h
33	ENSG00000104093	DMXL2	Dmx like 2	0	0	0	0	0	0	2.68169	0	0	1.6	GSE85871	MCF7 BruceineD 10uM 12h
33	ENSG00000104093	DMXL2	Dmx like 2	0	0	0	0	0	0	2.68169	0	0	1.6	GSE85871	MCF7 Narciclasine 10uM 12h
34	ENSG00000135924	DNAJB2	DnaJ heat shock protein family (Hsp40) member B2	0	1.75426	0	1.30306	0	0	0	0	1.09086	2.2	GSE85871	MCF7 JaponiconeA 10uM 12h
34	ENSG00000135924	DNAJB2	DnaJ heat shock protein family (Hsp40) member B2	0	1.75426	0	1.30306	0	0	0	0	1.09086	1.9	GSE28813	MCF10A Sulforaphane 15uM 24h
34	ENSG00000135924	DNAJB2	DnaJ heat shock protein family (Hsp40) member B2	0	1.75426	0	1.30306	0	0	0	0	1.09086	1.9	GSE56496	SW620 Rosemary 100ug 48h
34	ENSG00000135924	DNAJB2	DnaJ heat shock protein family (Hsp40) member B2	0	1.75426	0	1.30306	0	0	0	0	1.09086	1.7	GSE53049	MDA WithaferinA 72h
34	ENSG00000135924	DNAJB2	DnaJ heat shock protein family (Hsp40) member B2	0	1.75426	0	1.30306	0	0	0	0	1.09086	1.6	GSE53049	MCF7 WithaferinA 72h
35	ENSG00000100664	EIF5	eukaryotic translation initiation factor 5	0	2.05893	0	0	0	0	0	0	0	1.9	GSE55897	T47D Indole3carbinol 24h
36	ENSG00000198018	ENTPD7	ectonucleoside triphosphate diphosphohydrolase 7	0	0	0	0	0	0	-1.00897	0	0	-2.3	GSE55897	MCF7 Indole3carbinol 24h
37	ENSG00000113719	ERGIC1	endoplasmic reticulum-golgi intermediate compartment 1	0	-1.24366	0	0	0	0	0	0	0	-1.7	GSE55897	T47D Indole3carbinol 24h
38	ENSG00000104714	ERICH1	glutamate rich 1	0	-1.32314	0	0	0	0	0	0	0	-2.1	GSE55897	T47D Indole3carbinol 24h
39	ENSG00000084444	FAM234B	family with sequence similarity 234 member B	0	-1.15076	0	0	0	0	0	0	0	-1.5	GSE25412	MCF7 Resveratrol 250mM 48h
40	ENSG00000120709	FAM53C	family with sequence similarity 53 member C	0	0	0	1.51527	0	0	0	0	0	2	GSE53049	MDA WithaferinA 72h
40	ENSG00000120709	FAM53C	family with sequence similarity 53 member C	0	0	0	1.51527	0	0	0	0	0	1.5	GSE86044	A498 EnglerinA 3h
41	ENSG00000137478	FCHSD2	FCH and double SH3 domains 2	0	-1.02814	0	0	0	0	0	0	0	-1.8	GSE55897	MDA MB436 Indole3carbinol 24h
41	ENSG00000137478	FCHSD2	FCH and double SH3 domains 2	0	-1.02814	0	0	0	0	0	0	0	-2	GSE85871	MCF7 NitidineChloride 10uM 12h
41	ENSG00000137478	FCHSD2	FCH and double SH3 domains 2	0	-1.02814	0	0	0	0	0	0	0	-3	GSE55897	ZR75 Indole3carbinol 24h
41	ENSG00000137478	FCHSD2	FCH and double SH3 domains 2	0	-1.02814	0	0	0	0	0	0	0	-3.3	GSE55897	T47D Indole3carbinol 24h
41	ENSG00000137478	FCHSD2	FCH and double SH3 domains 2	0	-1.02814	0	0	0	0	0	0	0	-3.5	GSE55897	MCF7 Indole3carbinol 24h
42	ENSG00000132589	FLOT2	flotillin 2	0	-1.04341	0	0	0	0	0	0	0	-1.6	GSE53049	MDA WithaferinA 72h
42	ENSG00000132589	FLOT2	flotillin 2	0	-1.04341	0	0	0	0	0	0	0	-2.5	GSE56496	SW620 Rosemary 100ug 48h
43	ENSG00000179562	GCC1	GRIP and coiled-coil domain containing 1	1.05191	1.15335	0	1.02809	0	0	0	0	0	1.5	GSE55897	ZR75 Indole3carbinol 24h
44	ENSG00000138641	HERC3	HECT and RLD domain containing E3 ubiquitin protein ligase 3	0	-2.04235	0	0	0	0	0	0	0	-3.9	GSE56496	SW620 Rosemary 100ug 48h
45	ENSG00000095951	HIVEP1	human immunodeficiency virus type I enhancer binding protein 1	0	0	0	1.30666	0	1.35961	3.10176	0	0	1.9	GSE85871	MCF7 Narciclasine 10uM 12h
46	ENSG00000234745	HLA-B	major histocompatibility complex%2C class I%2C B	0	0	0	0	0	0	0	2.25996	0	3.2	GSE55897	MCF7 Indole3carbinol 24h
46	ENSG00000234745	HLA-B	major histocompatibility complex%2C class I%2C B	0	0	0	0	0	0	0	2.25996	0	1.8	GSE85871	MCF7 Narciclasine 10uM 12h
47	ENSG00000204592	HLA-E	major histocompatibility complex%2C class I%2C E	0	0	0	0	0	0	1.32346	1.74995	0	1.6	GSE55897	T47D Indole3carbinol 24h
48	ENSG00000110756	HPS5	HPS5 biogenesis of lysosomal organelles complex 2 subunit 2	0	1.05131	0	0	0	0	0	0	0	2.1	GSE53049	MDA WithaferinA 72h
49	ENSG00000027697	IFNGR1	interferon gamma receptor 1	0	1.72997	0	0	0	0	1.73423	0	0	1.8	GSE55897	ZR75 Indole3carbinol 24h
49	ENSG00000027697	IFNGR1	interferon gamma receptor 1	0	1.72997	0	0	0	0	1.73423	0	0	1.6	GSE85871	MCF7 Narciclasine 10uM 12h
50	ENSG00000159128	IFNGR2	interferon gamma receptor 2	0	0	0	0	0	0	1.91579	0	0	1.6	GSE85871	MCF7 Narciclasine 10uM 12h
51	ENSG00000163913	IFT122	intraflagellar transport 122	0	-1.08313	0	0	0	0	0	0	0	-1.7	GSE55897	T47D Indole3carbinol 24h
52	ENSG00000138002	IFT172	intraflagellar transport 172	0	0	0	0	0	0	-1.09237	0	0	-2	GSE55897	T47D Indole3carbinol 24h
53	ENSG00000132323	ILKAP	ILK associated serine/threonine phosphatase	0	1.00416	0	0	0	0	0	0	0	1.6	GSE85871	MCF7 Narciclasine 10uM 12h
54	ENSG00000068383	INPP5A	inositol polyphosphate-5-phosphatase A	0	0	0	0	0	0	-1.27068	0	0	-1.7	GSE55897	MDA MB436 Indole3carbinol 24h
54	ENSG00000068383	INPP5A	inositol polyphosphate-5-phosphatase A	0	0	0	0	0	0	-1.27068	0	0	-1.8	GSE55897	ZR75 Indole3carbinol 24h
54	ENSG00000068383	INPP5A	inositol polyphosphate-5-phosphatase A	0	0	0	0	0	0	-1.27068	0	0	-3.4	GSE55897	T47D Indole3carbinol 24h
55	ENSG00000143624	INTS3	integrator complex subunit 3	0	-1.25616	0	0	0	0	0	0	0	-1.8	GSE55897	MCF7 Indole3carbinol 24h
56	ENSG00000008083	JARID2	jumonji and AT-rich interaction domain containing 2	0	-1.04481	0	0	0	0	0	0	0	-2.2	GSE55897	MDA MB436 Indole3carbinol 24h
56	ENSG00000008083	JARID2	jumonji and AT-rich interaction domain containing 2	0	-1.04481	0	0	0	0	0	0	0	-2.3	GSE85871	MCF7 NitidineChloride 10uM 12h
56	ENSG00000008083	JARID2	jumonji and AT-rich interaction domain containing 2	0	-1.04481	0	0	0	0	0	0	0	-3.2	GSE55897	ZR75 Indole3carbinol 24h
56	ENSG00000008083	JARID2	jumonji and AT-rich interaction domain containing 2	0	-1.04481	0	0	0	0	0	0	0	-4.7	GSE55897	T47D Indole3carbinol 24h
56	ENSG00000008083	JARID2	jumonji and AT-rich interaction domain containing 2	0	-1.04481	0	0	0	0	0	0	0	-6	GSE55897	MCF7 Indole3carbinol 24h
57	ENSG00000179454	KLHL28	kelch like family member 28	1.40832	1.43466	0	0	0	0	1.15325	0	0	4.2	GSE55897	MCF7 Indole3carbinol 24h
57	ENSG00000179454	KLHL28	kelch like family member 28	1.40832	1.43466	0	0	0	0	1.15325	0	0	1.7	GSE55897	T47D Indole3carbinol 24h
57	ENSG00000179454	KLHL28	kelch like family member 28	1.40832	1.43466	0	0	0	0	1.15325	0	0	1.7	GSE55897	ZR75 Indole3carbinol 24h
58	ENSG00000205659	LIN52	lin-52 DREAM MuvB core complex component	0	1.35716	0	0	0	0	0	0	0	3.6	GSE55897	MCF7 Indole3carbinol 24h
59	ENSG00000139517	LNX2	ligand of numb-protein X 2	0	1.41964	0	0	0	0	0	0	0	1.5	GSE55897	T47D Indole3carbinol 24h
60	ENSG00000154237	LRRK1	leucine rich repeat kinase 1	0	-1.4603	0	0	0	0	0	0	0	-1.5	GSE55897	MDA MB436 Indole3carbinol 24h
61	ENSG00000107816	LZTS2	leucine zipper tumor suppressor 2	0	-1.50039	0	-1.31763	0	0	-1.24782	0	0	-3	GSE55897	MCF7 Indole3carbinol 24h
62	ENSG00000197063	MAFG	MAF bZIP transcription factor G	1.44993	1.16224	0	0	0	1.0789	0	0	0	4.2	GSE55897	T47D Indole3carbinol 24h
62	ENSG00000197063	MAFG	MAF bZIP transcription factor G	1.44993	1.16224	0	0	0	1.0789	0	0	0	3.6	GSE55897	ZR75 Indole3carbinol 24h
62	ENSG00000197063	MAFG	MAF bZIP transcription factor G	1.44993	1.16224	0	0	0	1.0789	0	0	0	3.2	GSE55897	MCF7 Indole3carbinol 24h
62	ENSG00000197063	MAFG	MAF bZIP transcription factor G	1.44993	1.16224	0	0	0	1.0789	0	0	0	2.4	GSE85871	MCF7 JaponiconeA 10uM 12h
62	ENSG00000197063	MAFG	MAF bZIP transcription factor G	1.44993	1.16224	0	0	0	1.0789	0	0	0	1.7	GSE53049	MDA WithaferinA 72h
62	ENSG00000197063	MAFG	MAF bZIP transcription factor G	1.44993	1.16224	0	0	0	1.0789	0	0	0	1.7	GSE85871	MCF7 Hydroxyalantolactone 10uM 12h
62	ENSG00000197063	MAFG	MAF bZIP transcription factor G	1.44993	1.16224	0	0	0	1.0789	0	0	0	1.5	GSE85871	MCF7 Narciclasine 10uM 12h
63	ENSG00000177239	MAN1B1	mannosidase alpha class 1B member 1	0	-1.1051	0	0	0	0	0	0	0	-1.5	GSE86044	A498 EnglerinA 3h
63	ENSG00000177239	MAN1B1	mannosidase alpha class 1B member 1	0	-1.1051	0	0	0	0	0	0	0	-2.1	GSE53049	MDA WithaferinA 72h
64	ENSG00000166974	MAPRE2	microtubule associated protein RP/EB family member 2	0	1.35343	0	0	0	0	0	0	0	1.6	GSE85871	MCF7 Narciclasine 10uM 12h
65	ENSG00000155254	MARVELD1	MARVEL domain containing 1	0	0	0	-2.02276	0	0	0	0	0	-1.6	GSE104268	SK-MEL-3 TrichostatinA
66	ENSG00000152601	MBNL1	muscleblind like splicing regulator 1	0	0	0	0	-1.06603	0	0	0	0	-1.6	GSE85871	MCF7 JaponiconeA 10uM 12h
66	ENSG00000152601	MBNL1	muscleblind like splicing regulator 1	0	0	0	0	-1.06603	0	0	0	0	-1.9	GSE55897	ZR75 Indole3carbinol 24h
66	ENSG00000152601	MBNL1	muscleblind like splicing regulator 1	0	0	0	0	-1.06603	0	0	0	0	-2.2	GSE55897	T47D Indole3carbinol 24h
67	ENSG00000175471	MCTP1	multiple C2 and transmembrane domain containing 1	0	0	0	1.34085	0	1.73798	1.80922	0	0	1.6	GSE65722	HT29 RosemaryExtract 24h
68	ENSG00000123066	MED13L	mediator complex subunit 13L	0	-1.51068	0	0	0	0	0	0	0	-2.5	GSE85871	MCF7 NitidineChloride 10uM 12h
68	ENSG00000123066	MED13L	mediator complex subunit 13L	0	-1.51068	0	0	0	0	0	0	0	-3.4	GSE55897	MCF7 Indole3carbinol 24h
68	ENSG00000123066	MED13L	mediator complex subunit 13L	0	-1.51068	0	0	0	0	0	0	0	-4.1	GSE55897	T47D Indole3carbinol 24h
69	ENSG00000105085	MED26	mediator complex subunit 26	0	1.20885	0	0	0	0	0	0	0	1.8	GSE55897	T47D Indole3carbinol 24h
69	ENSG00000105085	MED26	mediator complex subunit 26	0	1.20885	0	0	0	0	0	0	0	1.5	GSE53049	MDA WithaferinA 72h
70	ENSG00000197530	MIB2	mindbomb E3 ubiquitin protein ligase 2	1.24943	0	0	0	0	0	0	0	0	1.9	GSE55897	ZR75 Indole3carbinol 24h
70	ENSG00000197530	MIB2	mindbomb E3 ubiquitin protein ligase 2	1.24943	0	0	0	0	0	0	0	0	1.5	GSE55897	MCF7 Indole3carbinol 24h
71	ENSG00000165175	MID1IP1	MID1 interacting protein 1	0	1.64082	0	0	0	0	0	0	0	1.5	GSE55897	T47D Indole3carbinol 24h
72	ENSG00000110917	MLEC	malectin	0	0	0	-1.07657	0	0	0	0	0	-1.5	GSE85871	MCF7 BruceineD 10uM 12h
72	ENSG00000110917	MLEC	malectin	0	0	0	-1.07657	0	0	0	0	0	-1.6	GSE85871	MCF7 Narciclasine 10uM 12h
73	ENSG00000254858	MPV17L2	MPV17 mitochondrial inner membrane protein like 2	0	3.27343	0	0	0	0	0	0	0	2.1	GSE55897	MCF7 Indole3carbinol 24h
73	ENSG00000254858	MPV17L2	MPV17 mitochondrial inner membrane protein like 2	0	3.27343	0	0	0	0	0	0	0	1.6	GSE55897	T47D Indole3carbinol 24h
73	ENSG00000254858	MPV17L2	MPV17 mitochondrial inner membrane protein like 2	0	3.27343	0	0	0	0	0	0	0	1.6	GSE55897	ZR75 Indole3carbinol 24h
74	ENSG00000188786	MTF1	metal regulatory transcription factor 1	0	1.14323	0	0	0	1.33725	1.60313	0	0	1.6	GSE55897	T47D Indole3carbinol 24h
75	ENSG00000120254	MTHFD1L	methylenetetrahydrofolate dehydrogenase (NADP+ dependent) 1 like	0	0	0	0	0	0	-1.55091	0	0	-1.7	GSE55897	MDA MB436 Indole3carbinol 24h
75	ENSG00000120254	MTHFD1L	methylenetetrahydrofolate dehydrogenase (NADP+ dependent) 1 like	0	0	0	0	0	0	-1.55091	0	0	-2.7	GSE55897	T47D Indole3carbinol 24h
75	ENSG00000120254	MTHFD1L	methylenetetrahydrofolate dehydrogenase (NADP+ dependent) 1 like	0	0	0	0	0	0	-1.55091	0	0	-2.7	GSE55897	ZR75 Indole3carbinol 24h
76	ENSG00000214114	MYCBP	MYC binding protein	0	0	0	-1.33478	0	0	0	0	0	-2	GSE55897	MDA MB436 Indole3carbinol 24h
77	ENSG00000173272	MZT2A	mitotic spindle organizing protein 2A	0	0	0	0	0	0	-1.92565	0	0	-1.9	GSE86044	A498 EnglerinA 3h
78	ENSG00000110583	NAA40	N(alpha)-acetyltransferase 40%2C NatD catalytic subunit	0	-1.30293	0	0	0	-1.21418	-1.14318	0	0	-1.8	GSE85871	MCF7 JaponiconeA 10uM 12h
79	ENSG00000135372	NAT10	N-acetyltransferase 10	0	0	0	0	0	0	-1.06521	0	0	-2.2	GSE55897	MCF7 Indole3carbinol 24h
80	ENSG00000204386	NEU1	neuraminidase 1	0	0	0	0	0	0	1.03604	1.20024	1.2117	2.6	GSE25412	MCF7 Resveratrol 250mM 48h
80	ENSG00000204386	NEU1	neuraminidase 1	0	0	0	0	0	0	1.03604	1.20024	1.2117	2.5	GSE25412	MCF7 Resveratrol 150mM 48h
80	ENSG00000204386	NEU1	neuraminidase 1	0	0	0	0	0	0	1.03604	1.20024	1.2117	2.2	GSE53049	MDA WithaferinA 72h
80	ENSG00000204386	NEU1	neuraminidase 1	0	0	0	0	0	0	1.03604	1.20024	1.2117	2.1	GSE55897	ZR75 Indole3carbinol 24h
80	ENSG00000204386	NEU1	neuraminidase 1	0	0	0	0	0	0	1.03604	1.20024	1.2117	1.9	GSE55897	T47D Indole3carbinol 24h
80	ENSG00000204386	NEU1	neuraminidase 1	0	0	0	0	0	0	1.03604	1.20024	1.2117	1.5	GSE53049	MCF7 WithaferinA 72h
81	ENSG00000168256	NKIRAS2	NFKB inhibitor interacting Ras like 2	0	1.23272	0	0	0	0	0	0	0	1.6	GSE55897	T47D Indole3carbinol 24h
82	ENSG00000164823	OSGIN2	oxidative stress induced growth inhibitor family member 2	0	1.05232	0	0	0	1.48676	0	0	0	1.5	GSE53049	MDA WithaferinA 72h
82	ENSG00000164823	OSGIN2	oxidative stress induced growth inhibitor family member 2	0	1.05232	0	0	0	1.48676	0	0	0	1.5	GSE55897	T47D Indole3carbinol 24h
83	ENSG00000162073	PAQR4	progestin and adipoQ receptor family member 4	0	-1.49163	0	-2.31173	0	0	0	0	0	-1.8	GSE53049	MDA WithaferinA 72h
83	ENSG00000162073	PAQR4	progestin and adipoQ receptor family member 4	0	-1.49163	0	-2.31173	0	0	0	0	0	-1.9	GSE74212	LNCaP eusynstyelamideB 5uM 24h
83	ENSG00000162073	PAQR4	progestin and adipoQ receptor family member 4	0	-1.49163	0	-2.31173	0	0	0	0	0	-3.1	GSE56496	SW620 Rosemary 100ug 48h
84	ENSG00000173599	PC	pyruvate carboxylase	0	0	0	-1.31984	0	0	0	0	0	-1.7	GSE55897	ZR75 Indole3carbinol 24h
85	ENSG00000165494	PCF11	PCF11 cleavage and polyadenylation factor subunit	0	-1.29234	0	0	0	0	0	0	0	-1.8	GSE55897	T47D Indole3carbinol 24h
85	ENSG00000165494	PCF11	PCF11 cleavage and polyadenylation factor subunit	0	-1.29234	0	0	0	0	0	0	0	-1.8	GSE85871	MCF7 JaponiconeA 10uM 12h
85	ENSG00000165494	PCF11	PCF11 cleavage and polyadenylation factor subunit	0	-1.29234	0	0	0	0	0	0	0	-2	GSE71717	Ishikawa Genistein 10uM 24h
85	ENSG00000165494	PCF11	PCF11 cleavage and polyadenylation factor subunit	0	-1.29234	0	0	0	0	0	0	0	-2.5	GSE71717	Ishikawa Genistein 10uM 8h
86	ENSG00000185813	PCYT2	phosphate cytidylyltransferase 2%2C ethanolamine	0	1.04262	0	0	0	0	0	0	0	1.5	GSE85871	MCF7 JaponiconeA 10uM 12h
87	ENSG00000065989	PDE4A	phosphodiesterase 4A	0	0	0	0	0	0	1.49662	0	0	1.6	GSE85871	MCF7 JaponiconeA 10uM 12h
88	ENSG00000155252	PI4K2A	phosphatidylinositol 4-kinase type 2 alpha	0	0	0	0	0	0	1.57885	0	0	1.5	GSE55897	ZR75 Indole3carbinol 24h
89	ENSG00000078043	PIAS2	protein inhibitor of activated STAT 2	0	-1.33983	0	0	0	0	0	0	0	-1.5	GSE55897	MCF7 Indole3carbinol 24h
90	ENSG00000182378	PLCXD1	phosphatidylinositol specific phospholipase C X domain containing 1	0	-1.82661	0	-1.04467	0	-1.25797	-1.52404	0	0	-1.6	GSE25412	MCF7 Resveratrol 150mM 48h
90	ENSG00000182378	PLCXD1	phosphatidylinositol specific phospholipase C X domain containing 1	0	-1.82661	0	-1.04467	0	-1.25797	-1.52404	0	0	-1.6	GSE25412	MCF7 Resveratrol 250mM 48h
91	ENSG00000147535	PLPP5	phospholipid phosphatase 5	1.58956	1.85828	0	0	0	0	0	0	0	1.8	GSE71717	Ishikawa Genistein 10uM 24h
92	ENSG00000100979	PLTP	phospholipid transfer protein	0	0	0	0	0	0	2.19518	0	0	2.3	GSE56496	SW620 Rosemary 60ug 48h
93	ENSG00000186866	POFUT2	protein O-fucosyltransferase 2	1.44417	1.12293	0	0	0	0	0	0	0	1.8	GSE85871	MCF7 Narciclasine 10uM 12h
94	ENSG00000085998	POMGNT1	protein O-linked mannose N-acetylglucosaminyltransferase 1 (beta 1%2C2-)	0	0	0	-1.0943	0	0	0	0	0	-1.6	GSE85871	MCF7 BruceineD 10uM 12h
95	ENSG00000143190	POU2F1	POU class 2 homeobox 1	0	0	0	0	0	0	0	-1.06858	0	-1.8	GSE55897	ZR75 Indole3carbinol 24h
95	ENSG00000143190	POU2F1	POU class 2 homeobox 1	0	0	0	0	0	0	0	-1.06858	0	-2.2	GSE55897	MCF7 Indole3carbinol 24h
95	ENSG00000143190	POU2F1	POU class 2 homeobox 1	0	0	0	0	0	0	0	-1.06858	0	-2.2	GSE55897	T47D Indole3carbinol 24h
95	ENSG00000143190	POU2F1	POU class 2 homeobox 1	0	0	0	0	0	0	0	-1.06858	0	-2.4	GSE55897	MDA MB436 Indole3carbinol 24h
96	ENSG00000166794	PPIB	peptidylprolyl isomerase B	0	1.4903	0	0	0	0	0	0	0	3.2	GSE55897	MCF7 Indole3carbinol 24h
96	ENSG00000166794	PPIB	peptidylprolyl isomerase B	0	1.4903	0	0	0	0	0	0	0	2.1	GSE55897	T47D Indole3carbinol 24h
97	ENSG00000148840	PPRC1	PPARG related coactivator 1	0	0	0	-1.85803	0	0	0	0	0	-1.5	GSE85871	MCF7 JaponiconeA 10uM 12h
97	ENSG00000148840	PPRC1	PPARG related coactivator 1	0	0	0	-1.85803	0	0	0	0	0	-2.1	GSE55897	MCF7 Indole3carbinol 24h
98	ENSG00000196850	PPTC7	PTC7 protein phosphatase homolog	0	1.93874	0	0	0	0	0	0	0	1.7	GSE55897	T47D Indole3carbinol 24h
99	ENSG00000183943	PRKX	protein kinase X-linked	0	-1.54813	0	0	0	0	0	0	0	-1.6	GSE55897	MDA MB436 Indole3carbinol 24h
99	ENSG00000183943	PRKX	protein kinase X-linked	0	-1.54813	0	0	0	0	0	0	0	-2	GSE85871	MCF7 BruceineD 10uM 12h
99	ENSG00000183943	PRKX	protein kinase X-linked	0	-1.54813	0	0	0	0	0	0	0	-2.2	GSE85871	MCF7 Narciclasine 10uM 12h
100	ENSG00000125637	PSD4	pleckstrin and Sec7 domain containing 4	-1.27741	-2.43631	0	0	0	0	0	0	0	-2.4	GSE55897	MCF7 Indole3carbinol 24h
101	ENSG00000185627	PSMD13	proteasome 26S subunit%2C non-ATPase 13	0	1.03003	0	0	0	0	0	0	0	1.7	GSE55897	MCF7 Indole3carbinol 24h
102	ENSG00000073008	PVR	PVR cell adhesion molecule	0	0	0	0	0	0	1.07225	0	1.07274	1.9	GSE55897	MCF7 Indole3carbinol 24h
102	ENSG00000073008	PVR	PVR cell adhesion molecule	0	0	0	0	0	0	1.07225	0	1.07274	1.6	GSE55897	T47D Indole3carbinol 24h
103	ENSG00000168461	RAB31	RAB31%2C member RAS oncogene family	0	-1.82404	0	0	0	0	0	0	0	-1.5	GSE53049	MDA WithaferinA 72h
103	ENSG00000168461	RAB31	RAB31%2C member RAS oncogene family	0	-1.82404	0	0	0	0	0	0	0	-1.5	GSE85871	MCF7 JaponiconeA 10uM 12h
103	ENSG00000168461	RAB31	RAB31%2C member RAS oncogene family	0	-1.82404	0	0	0	0	0	0	0	-1.7	GSE85871	MCF7 Hydroxyalantolactone 10uM 12h
103	ENSG00000168461	RAB31	RAB31%2C member RAS oncogene family	0	-1.82404	0	0	0	0	0	0	0	-2.3	GSE85871	MCF7 NitidineChloride 10uM 12h
103	ENSG00000168461	RAB31	RAB31%2C member RAS oncogene family	0	-1.82404	0	0	0	0	0	0	0	-2.6	GSE85871	MCF7 Narciclasine 10uM 12h
103	ENSG00000168461	RAB31	RAB31%2C member RAS oncogene family	0	-1.82404	0	0	0	0	0	0	0	-2.8	GSE85871	MCF7 BruceineD 10uM 12h
104	ENSG00000166128	RAB8B	RAB8B%2C member RAS oncogene family	0	0	0	0	0	0	1.61026	0	0	1.8	GSE85871	MCF7 JaponiconeA 10uM 12h
105	ENSG00000108557	RAI1	retinoic acid induced 1	0	-1.05309	0	0	0	0	0	0	0	-2.8	GSE55897	MCF7 Indole3carbinol 24h
106	ENSG00000103479	RBL2	RB transcriptional corepressor like 2	0	-1.09573	0	0	0	0	0	0	0	-1.5	GSE85871	MCF7 Britanin 10uM 12h
106	ENSG00000103479	RBL2	RB transcriptional corepressor like 2	0	-1.09573	0	0	0	0	0	0	0	-2.1	GSE85871	MCF7 JaponiconeA 10uM 12h
107	ENSG00000163743	RCHY1	ring finger and CHY zinc finger domain containing 1	0	1.21928	0	0	0	0	0	0	0	1.5	GSE85871	MCF7 BruceineD 10uM 12h
108	ENSG00000005486	RHBDD2	rhomboid domain containing 2	0	1.36956	0	0	0	0	0	0	0	2.2	GSE55897	T47D Indole3carbinol 24h
108	ENSG00000005486	RHBDD2	rhomboid domain containing 2	0	1.36956	0	0	0	0	0	0	0	1.8	GSE53049	MDA WithaferinA 72h
108	ENSG00000005486	RHBDD2	rhomboid domain containing 2	0	1.36956	0	0	0	0	0	0	0	1.5	GSE55897	ZR75 Indole3carbinol 24h
109	ENSG00000171865	RNASEH1	ribonuclease H1	0	1.36211	0	0	0	0	0	0	0	2	GSE55897	T47D Indole3carbinol 24h
110	ENSG00000163481	RNF25	ring finger protein 25	0	2.15301	0	0	0	0	0	0	0	2.3	GSE55897	T47D Indole3carbinol 24h
110	ENSG00000163481	RNF25	ring finger protein 25	0	2.15301	0	0	0	0	0	0	0	2	GSE85871	MCF7 BruceineD 10uM 12h
110	ENSG00000163481	RNF25	ring finger protein 25	0	2.15301	0	0	0	0	0	0	0	1.7	GSE55897	ZR75 Indole3carbinol 24h
111	ENSG00000101654	RNMT	RNA guanine-7 methyltransferase	1.43906	0	0	0	0	0	0	0	0	2.3	GSE53049	MDA WithaferinA 72h
112	ENSG00000100784	RPS6KA5	ribosomal protein S6 kinase A5	0	-1.18133	0	0	0	0	0	0	0	-1.5	GSE55897	MDA MB157 Indole3carbinol 24h
112	ENSG00000100784	RPS6KA5	ribosomal protein S6 kinase A5	0	-1.18133	0	0	0	0	0	0	0	-1.8	GSE55897	ZR75 Indole3carbinol 24h
112	ENSG00000100784	RPS6KA5	ribosomal protein S6 kinase A5	0	-1.18133	0	0	0	0	0	0	0	-2	GSE55897	MCF7 Indole3carbinol 24h
112	ENSG00000100784	RPS6KA5	ribosomal protein S6 kinase A5	0	-1.18133	0	0	0	0	0	0	0	-3.2	GSE55897	T47D Indole3carbinol 24h
113	ENSG00000137575	SDCBP	syndecan binding protein	0	0	0	1.1013	0	0	1.5223	0	0	3.2	GSE56496	SW620 Rosemary 100ug 48h
113	ENSG00000137575	SDCBP	syndecan binding protein	0	0	0	1.1013	0	0	1.5223	0	0	2.2	GSE55897	T47D Indole3carbinol 24h
113	ENSG00000137575	SDCBP	syndecan binding protein	0	0	0	1.1013	0	0	1.5223	0	0	1.5	GSE55897	ZR75 Indole3carbinol 24h
114	ENSG00000107819	SFXN3	sideroflexin 3	0	-2.29498	0	0	0	0	0	0	0	-1.8	GSE85871	MCF7 Hydroxyalantolactone 10uM 12h
115	ENSG00000141258	SGSM2	small G protein signaling modulator 2	0	-1.02368	0	0	0	0	0	0	0	-2.7	GSE53049	MDA WithaferinA 72h
116	ENSG00000131171	SH3BGRL	SH3 domain binding glutamate rich protein like	0	-1.25414	0	0	0	0	0	0	0	-1.5	GSE85871	MCF7 Narciclasine 10uM 12h
116	ENSG00000131171	SH3BGRL	SH3 domain binding glutamate rich protein like	0	-1.25414	0	0	0	0	0	0	0	-1.6	GSE55897	MDA MB157 Indole3carbinol 24h
116	ENSG00000131171	SH3BGRL	SH3 domain binding glutamate rich protein like	0	-1.25414	0	0	0	0	0	0	0	-1.8	GSE56496	SW620 Rosemary 60ug 48h
116	ENSG00000131171	SH3BGRL	SH3 domain binding glutamate rich protein like	0	-1.25414	0	0	0	0	0	0	0	-1.9	GSE53049	MDA WithaferinA 72h
116	ENSG00000131171	SH3BGRL	SH3 domain binding glutamate rich protein like	0	-1.25414	0	0	0	0	0	0	0	-3.3	GSE56496	SW620 Rosemary 100ug 48h
117	ENSG00000109686	SH3D19	SH3 domain containing 19	0	0	0	0	0	0	-1.21185	0	0	-1.6	GSE55897	ZR75 Indole3carbinol 24h
117	ENSG00000109686	SH3D19	SH3 domain containing 19	0	0	0	0	0	0	-1.21185	0	0	-2.4	GSE55897	T47D Indole3carbinol 24h
117	ENSG00000109686	SH3D19	SH3 domain containing 19	0	0	0	0	0	0	-1.21185	0	0	-2.7	GSE55897	MCF7 Indole3carbinol 24h
118	ENSG00000213445	SIPA1	signal-induced proliferation-associated 1	-1.03372	0	0	0	0	0	0	0	0	-1.5	GSE53049	MDA WithaferinA 72h
118	ENSG00000213445	SIPA1	signal-induced proliferation-associated 1	-1.03372	0	0	0	0	0	0	0	0	-2.5	GSE55897	T47D Indole3carbinol 24h
119	ENSG00000187531	SIRT7	sirtuin 7	1.14201	0	0	0	0	0	0	0	0	1.5	GSE55897	T47D Indole3carbinol 24h
120	ENSG00000125454	SLC25A19	solute carrier family 25 member 19	0	0	0	-1.74805	0	0	0	0	0	-1.9	GSE74212	LNCaP eusynstyelamideB 5uM 24h
121	ENSG00000170385	SLC30A1	solute carrier family 30 member 1	0	3.80098	0	1.67641	0	0	1.97017	0	0	2.6	GSE56496	SW620 Rosemary 60ug 48h
121	ENSG00000170385	SLC30A1	solute carrier family 30 member 1	0	3.80098	0	1.67641	0	0	1.97017	0	0	2	GSE55897	T47D Indole3carbinol 24h
121	ENSG00000170385	SLC30A1	solute carrier family 30 member 1	0	3.80098	0	1.67641	0	0	1.97017	0	0	1.9	GSE65722	HT29 RosemaryExtract 24h
121	ENSG00000170385	SLC30A1	solute carrier family 30 member 1	0	3.80098	0	1.67641	0	0	1.97017	0	0	1.9	GSE71717	Ishikawa Genistein 10uM 24h
121	ENSG00000170385	SLC30A1	solute carrier family 30 member 1	0	3.80098	0	1.67641	0	0	1.97017	0	0	1.7	GSE55897	MDA MB436 Indole3carbinol 24h
122	ENSG00000070214	SLC44A1	solute carrier family 44 member 1	0	-1.1349	0	0	0	0	0	0	0	-1.8	GSE53049	MDA WithaferinA 72h
122	ENSG00000070214	SLC44A1	solute carrier family 44 member 1	0	-1.1349	0	0	0	0	0	0	0	-1.9	GSE55897	T47D Indole3carbinol 24h
123	ENSG00000089060	SLC8B1	solute carrier family 8 member B1	0	1.03272	0	0	0	0	0	0	0	1.5	GSE85871	MCF7 JaponiconeA 10uM 12h
124	ENSG00000171763	SPATA5L1	spermatogenesis associated 5 like 1	0	1.4761	0	0	0	0	0	0	0	1.5	GSE85871	MCF7 Narciclasine 10uM 12h
125	ENSG00000168439	STIP1	stress induced phosphoprotein 1	0	2.1914	0	0	0	0	0	0	0	1.5	GSE85871	MCF7 JaponiconeA 10uM 12h
126	ENSG00000133789	SWAP70	switching B cell complex subunit SWAP70	0	0	0	0	0	1.32182	1.52113	0	0	1.7	GSE85871	MCF7 JaponiconeA 10uM 12h
126	ENSG00000133789	SWAP70	switching B cell complex subunit SWAP70	0	0	0	0	0	1.32182	1.52113	0	0	1.5	GSE85871	MCF7 Narciclasine 10uM 12h
127	ENSG00000117614	SYF2	SYF2 pre-mRNA splicing factor	0	0	0	0	0	0	0	1.07594	0	3.9	GSE56496	SW620 Rosemary 100ug 48h
128	ENSG00000159082	SYNJ1	synaptojanin 1	0	0	0	0	0	0	1.15975	0	0	1.7	GSE85871	MCF7 Narciclasine 10uM 12h
129	ENSG00000065882	TBC1D1	TBC1 domain family member 1	-1.06723	0	0	0	0	0	0	0	0	-1.5	GSE56496	SW620 Rosemary 60ug 48h
129	ENSG00000065882	TBC1D1	TBC1 domain family member 1	-1.06723	0	0	0	0	0	0	0	0	-2.4	GSE56496	SW620 Rosemary 100ug 48h
130	ENSG00000169490	TM2D2	TM2 domain containing 2	0	1.41682	0	0	0	0	0	0	0	2.7	GSE55897	T47D Indole3carbinol 24h
130	ENSG00000169490	TM2D2	TM2 domain containing 2	0	1.41682	0	0	0	0	0	0	0	1.8	GSE55897	ZR75 Indole3carbinol 24h
130	ENSG00000169490	TM2D2	TM2 domain containing 2	0	1.41682	0	0	0	0	0	0	0	1.5	GSE55897	MCF7 Indole3carbinol 24h
131	ENSG00000150403	TMCO3	transmembrane and coiled-coil domains 3	0	1.38405	0	0	0	0	0	0	0	1.5	GSE85871	MCF7 JaponiconeA 10uM 12h
132	ENSG00000113119	TMCO6	transmembrane and coiled-coil domains 6	0	-1.06112	0	0	0	0	0	0	0	-1.5	GSE85871	MCF7 JaponiconeA 10uM 12h
133	ENSG00000166822	TMEM170A	transmembrane protein 170A	0	1.12788	0	0	0	0	0	0	0	1.5	GSE55897	T47D Indole3carbinol 24h
134	ENSG00000196187	TMEM63A	transmembrane protein 63A	0	-1.22032	0	0	0	0	0	0	0	-2.9	GSE56496	SW620 Rosemary 100ug 48h
135	ENSG00000100284	TOM1	target of myb1 membrane trafficking protein	0	0	0	1.33522	0	0	1.84016	0	0	1.7	GSE28813	MCF10A Sulforaphane 15uM 24h
136	ENSG00000163870	TPRA1	transmembrane protein adipocyte associated 1	0	0	0	0	0	1.06813	0	0	0	3	GSE85871	MCF7 Narciclasine 10uM 12h
137	ENSG00000167632	TRAPPC9	trafficking protein particle complex 9	0	-1.15098	0	0	0	0	0	0	0	-2.4	GSE55897	MDA MB231 Indole3carbinol 24h
137	ENSG00000167632	TRAPPC9	trafficking protein particle complex 9	0	-1.15098	0	0	0	0	0	0	0	-2.6	GSE55897	MDA MB157 Indole3carbinol 24h
137	ENSG00000167632	TRAPPC9	trafficking protein particle complex 9	0	-1.15098	0	0	0	0	0	0	0	-2.6	GSE56496	SW620 Rosemary 100ug 48h
137	ENSG00000167632	TRAPPC9	trafficking protein particle complex 9	0	-1.15098	0	0	0	0	0	0	0	-3.9	GSE55897	T47D Indole3carbinol 24h
137	ENSG00000167632	TRAPPC9	trafficking protein particle complex 9	0	-1.15098	0	0	0	0	0	0	0	-4.2	GSE55897	ZR75 Indole3carbinol 24h
137	ENSG00000167632	TRAPPC9	trafficking protein particle complex 9	0	-1.15098	0	0	0	0	0	0	0	-4.5	GSE55897	MDA MB436 Indole3carbinol 24h
138	ENSG00000139668	WDFY2	WD repeat and FYVE domain containing 2	0	0	0	0	0	0	-1.08467	0	0	-1.5	GSE55897	MDA MB436 Indole3carbinol 24h
138	ENSG00000139668	WDFY2	WD repeat and FYVE domain containing 2	0	0	0	0	0	0	-1.08467	0	0	-2	GSE55897	T47D Indole3carbinol 24h
139	ENSG00000119333	WDR34	WD repeat domain 34	0	-1.10965	0	-1.21151	0	0	-1.85281	0	0	-1.5	GSE74212	LNCaP eusynstyelamideB 5uM 24h
140	ENSG00000015153	YAF2	YY1 associated factor 2	0	0	0	1.24565	0	0	0	0	0	2.2	GSE85871	MCF7 Narciclasine 10uM 12h
140	ENSG00000015153	YAF2	YY1 associated factor 2	0	0	0	1.24565	0	0	0	0	0	1.9	GSE85871	MCF7 BruceineD 10uM 12h
140	ENSG00000015153	YAF2	YY1 associated factor 2	0	0	0	1.24565	0	0	0	0	0	1.6	GSE85871	MCF7 Hydroxyalantolactone 10uM 12h
141	ENSG00000205189	ZBTB10	zinc finger and BTB domain containing 10	0	1.16389	0	0	1.09317	0	1.36465	0	0	2.4	GSE85871	MCF7 Narciclasine 10uM 12h
142	ENSG00000160685	ZBTB7B	zinc finger and BTB domain containing 7B	0	0	0	0	0	0	0	0	1.68353	1.8	GSE56496	SW620 Rosemary 60ug 48h
143	ENSG00000130749	ZC3H4	zinc finger CCCH-type containing 4	0	-2.43438	0	0	0	0	0	0	0	-1.8	GSE71717	Ishikawa Genistein 10uM 24h
143	ENSG00000130749	ZC3H4	zinc finger CCCH-type containing 4	0	-2.43438	0	0	0	0	0	0	0	-2.2	GSE55897	MCF7 Indole3carbinol 24h
143	ENSG00000130749	ZC3H4	zinc finger CCCH-type containing 4	0	-2.43438	0	0	0	0	0	0	0	-2.5	GSE71717	Ishikawa Genistein 10uM 8h
144	ENSG00000196387	ZNF140	zinc finger protein 140	1.22526	0	0	0	0	0	0	0	0	1.7	GSE85871	MCF7 Narciclasine 10uM 12h
145	ENSG00000085644	ZNF213	zinc finger protein 213	0	1.4992	0	0	0	0	0	0	0	1.6	GSE55897	T47D Indole3carbinol 24h
146	ENSG00000166526	ZNF3	zinc finger protein 3	0	1.01999	0	0	0	0	0	0	0	2.2	GSE34074	Fibroblast Genistein 100uM 48h
147	ENSG00000189180	ZNF33A	zinc finger protein 33A	0	0	0	0	0	0	0	-1.23441	0	-1.7	GSE55897	T47D Indole3carbinol 24h
148	ENSG00000177853	ZNF518A	zinc finger protein 518A	0	0	0	0	0	0	0	-1.2082	0	-2.6	GSE55897	MCF7 Indole3carbinol 24h
149	ENSG00000105732	ZNF574	zinc finger protein 574	0	1.01676	0	0	0	0	0	0	0	2.4	GSE55897	T47D Indole3carbinol 24h
149	ENSG00000105732	ZNF574	zinc finger protein 574	0	1.01676	0	0	0	0	0	0	0	2.2	GSE55897	ZR75 Indole3carbinol 24h
149	ENSG00000105732	ZNF574	zinc finger protein 574	0	1.01676	0	0	0	0	0	0	0	1.6	GSE55897	MDA MB436 Indole3carbinol 24h
