# Supplementary material for: Computational Approaches for Cancer-Fighting: From Gene Expression to Functional Foods
Source: Cancers (Basel). 2021 Aug 21;13(16):4207. doi: 10.3390/cancers13164207 (PMC8393935; doi:10.3390/cancers13164207)
Supplement: Supplementary file 1 [file cancers-13-04207-s001.zip › cancers-1310490-supplementary/Supplementary Table S2.xlsx]

## Sheet: Foglio1
Supplementary Table S2: List of the 22 genes showing opposite expression patterns in apoptosis and in cancer types.
The gene identifiers (Gene ID and Symbol), the gene function (Function), the gene expression level in apoptosis RNA-seq (log2FC), in NutriGenomeDB (log2FC) and in TGCA (Up or Down) per each condition are reported.
			log2 FC Cell death RNA-seq									log2 FC NutrigenomeBD																		TCGA
																														ACC	BLCA	BRCA	CESC	CHOL	COAD	DLBC	ESCA	GBM	HNSC	KICH	KIRC	KIRP	LAML	LGG	LIHC	LUAD	LUSC	MESO	OV
Gene ID	Symbol	Function	GSC10 NCD38 24h	MCF7 TMX 48 h	MDA-MB-231 Vitamin C 72h	ME1 Al-10-49 6h	Hela Ethanol 3h	MA9 PAM 3h	MA9 PAM 24h	hNCC Zika-Virus 65h	hPN Zika-Virus 65h	SW620 Rosemary 100ug 48h	SW620 Rosemary 60ug 48h	MDA WithaferinA 72h	MCF7 Hydroxyalantolactone 10uM 12h	MCF7 BruceineD 10uM 12h	MCF7 JaponiconeA 10uM 12h	MCF7 Narciclasine 10uM 12h	MCF7 NitidineChloride 10uM 12h	MCF7 Indole3carbinol 24h	T47D Indole3carbinol 24h	ZR75 Indole3carbinol 24h	MDA MB436 Indole3carbinol 24h	MDA MB231 Indole3carbinol 24h	MDA MB157 Indole3carbinol 24h	A498 EnglerinA 3h	LNCaP eusynstyelamideB 5uM 24h	ISHIKAWA Genistein 10uM 24h	ISHIKAWA Genistein 10uM 8h	Adrenocortical carcinoma	Bladder Urothelial Carcinoma	Breast invasive carcinoma	Cervical squamous cell carcinoma and endocervical adenocarcinoma	Cholangio carcinoma	Colon adenocarcinoma	Lymphoid Neoplasm Diffuse Large B-cell Lymphoma	Esophageal carcinoma	Glioblastoma multiforme	Head and Neck squamous cell carcinoma	Kidney Chromophobe	Kidney renal clear cell carcinoma	Kidney renal papillary cell carcinoma	Acute Myeloid Leukemia	Brain Lower Grade Glioma	Liver hepatocellular carcinoma	Lung adenocarcinoma	Lung squamous cell carcinoma	Mesothelioma	Ovarian serous cystadenocarcinoma
ENSG00000125817	CENPB	centromere protein B	-	-	-	-1.31297	-	-	-	-	-	-	-	-1.5	-	-	-	-	-	-1.5	-	-	-	-	-	-	-	-	-	-	-	-	-	-	-	Up	-	Up	-	-	-	-	-	Up	-	-	-	-	-
ENSG00000177239	MAN1B1	mannosidase alpha class 1B member 1	-	-1.1051	-	-	-	-	-	-	-	-	-	-2.1	-	-	-	-	-	-	-	-	-	-	-	-1.5	-	-	-	-	-	-	-	-	-	Up	-	-	Up	-	-	-	-	-	-	-	-	-	-
ENSG00000135372	NAT10	N-acetyltransferase 10	-	-	-	-	-	-	-1.06521	-	-	-	-	-	-	-	-	-	-	-2.2	-	-	-	-	-	-	-	-	-	-	-	-	-	-	Up	Up	-	-	-	-	-	-	-	-	-	-	-	-	-
ENSG00000133243	BTBD2	BTB domain containing 2	-	-1.05999	-	-	-	-	-	-	-	-	-2.4	-1.6	-3.4	-	-	-	-	-	-	-	-	-	-	-	-	-	-	-	-	-	-	-	-	-	-	-	-	-	-	-	Up	-	-	-	-	-	-
ENSG00000198018	ENTPD7	ectonucleoside triphosphate diphosphohydrolase 7	-	-	-	-	-	-	-1.00897	-	-	-	-	-	-	-	-	-	-	-2.3	-	-	-	-	-	-	-	-	-	-	-	Up	Up	-	Up	-	Up	-	Up	-	-	-	-	-	-	-	Up	-	-
ENSG00000113719	ERGIC1	endoplasmic reticulum-golgi intermediate compartment 1	-	-1.24366	-	-	-	-	-	-	-	-	-	-	-	-	-	-	-	-	-1.7	-	-	-	-	-	-	-	-	-	-	Up	-	-	-	-	-	Up	-	-	Up	-	Up	Up	-	-	-	-	-
ENSG00000120709	FAM53C	family with sequence similarity 53 member C	-	-	-	1.51527	-	-	-	-	-	-	-	2	-	-	-	-	-	-	-	-	-	-	-	1.5	-	-	-	-	-	-	-	-	-	Down	-	-	-	-	-	-	-	-	-	-	-	-	-
ENSG00000094916	CBX5	chromobox 5	-	-2.23467	-	-	-	-	-1.03185	-1.39486	-	-3.1	-	-	-1.5	-2	-2.6	-2.8	-	-	-	-	-	-	-	-	-	-	-	-	-	-	-	-	-	Up	Up	Up	-	-	-	-	-	Up	-	-	-	-	-
ENSG00000196776	CD47	CD47 molecule	-	-1.2922	-	-	-	-	-	-	-	-	-	-2.1	-	-	-	-	-	-1.6	-1.8	-1.9	-	-	-	-	-	-	-	-	-	-	Up	-	Up	Up	-	-	-	-	-	-	Up	-	-	-	-	-	Up
ENSG00000008083	JARID2	jumonji and AT-rich interaction domain containing 2	-	-1.04481	-	-	-	-	-	-	-	-	-	-	-	-	-	-	-2.3	-6	-4.7	-3.2	-2.2	-	-	-	-	-	-	-	-	-	-	-	-	-	-	-	-	-	-	-	-	-	-	-	-	-	-
ENSG00000110917	MLEC	malectin	-	-	-	-1.07657	-	-	-	-	-	-	-	-	-	-1.5	-	-1.6	-	-	-	-	-	-	-	-	-	-	-	-	-	-	-	-	Up	Up	Up	Up	-	-	-	-	-	-	-	-	-	-	-
ENSG00000162073	PAQR4	progestin and adipoQ receptor family member 4	-	-1.49163	-	-2.31173	-	-	-	-	-	-3.1	-	-1.8	-	-	-	-	-	-	-	-	-	-	-	-	-1.9	-	-	Up	Up	Up	Up	-	Up	Up	Up	-	Up	Up	Up	Up	-	-	Up	-	-	-	Up
ENSG00000085998	POMGNT1	protein O-linked mannose N-acetylglucosaminyltransferase 1 (beta 1%2C2-)	-	-	-	-1.0943	-	-	-	-	-	-	-	-	-	-1.6	-	-	-	-	-	-	-	-	-	-	-	-	-	-	-	-	-	-	-	Up	-	-	-	-	-	-	-	-	-	-	-	-	-
ENSG00000143190	POU2F1	POU class 2 homeobox 1	-	-	-	-	-	-	-	-1.06858	-	-	-	-	-	-	-	-	-	-2.2	-2.2	-1.8	-2.4	-	-	-	-	-	-	-	-	-	-	-	-	-	Up	-	-	-	-	-	Up	-	-	-	-	-	-
ENSG00000148840	PPRC1	PPARG related coactivator 1	-	-	-	-1.85803	-	-	-	-	-	-	-	-	-	-	-1.5	-	-	-2.1	-	-	-	-	-	-	-	-	-	-	-	-	-	-	-	Up	-	-	-	-	-	-	-	-	-	-	-	-	-
ENSG00000187531	SIRT7	sirtuin 7	1.14201	-	-	-	-	-	-	-	-	-	-	-	-	-	-	-	-	-	1.5	-	-	-	-	-	-	-	-	-	-	-	-	-	-	-	Down	-	-	-	-	-	-	-	-	-	-	-	-
ENSG00000070214	SLC44A1	solute carrier family 44 member 1	-	-1.1349	-	-	-	-	-	-	-	-	-	-1.8	-	-	-	-	-	-	-1.9	-	-	-	-	-	-	-	-	-	-	-	-	-	Up	Up	Up	Up	Up	-	-	-	Up	Up	-	-	-	-	-
ENSG00000089060	SLC8B1	solute carrier family 8 member B1	-	1.03272	-	-	-	-	-	-	-	-	-	-	-	-	1.5	-	-	-	-	-	-	-	-	-	-	-	-	-	-	-	-	-	-	-	-	-	-	-	-	-	-	-	-	-	-	-	Down
ENSG00000159082	SYNJ1	synaptojanin 1	-	-	-	-	-	-	1.15975	-	-	-	-	-	-	-	-	1.7	-	-	-	-	-	-	-	-	-	-	-	-	-	-	-	-	-	-	-	Down	-	-	-	-	-	-	-	-	Down	-	Down
ENSG00000167632	TRAPPC9	trafficking protein particle complex 9	-	-1.15098	-	-	-	-	-	-	-	-2.6	-	-	-	-	-	-	-	-	-3.9	-4.2	-4.5	-2.4	-2.6	-	-	-	-	-	-	-	-	-	-	Up	-	-	-	-	-	-	Up	-	-	-	-	-	-
ENSG00000130749	ZC3H4	zinc finger CCCH-type containing 4	-	-2.43438	-	-	-	-	-	-	-	-	-	-	-	-	-	-	-	-2.2	-	-	-	-	-	-	-	-1.8	-2.5	-	-	-	-	-	-	Up	-	-	-	-	-	-	-	Up	-	-	-	-	-
ENSG00000189180	ZNF33A	zinc finger protein 33A	-	-	-	-	-	-	-	-1.23441	-	-	-	-	-	-	-	-	-	-	-1.7	-	-	-	-	-	-	-	-	-	-	-	-	-	-	-	-	-	-	-	-	-	Up	-	-	-	-	-	-
[truncated: 13 more columns]
