# Supplementary material for: Computational Approaches for Cancer-Fighting: From Gene Expression to Functional Foods
Source: Cancers (Basel). 2021 Aug 21;13(16):4207. doi: 10.3390/cancers13164207 (PMC8393935; doi:10.3390/cancers13164207)
Supplement: Supplementary file 1 [file cancers-13-04207-s001.zip › cancers-1310490-supplementary/Supplementary Table S3.xlsx]

## Sheet: Foglio1
Supplementary Table S3: The list of 231 molecules that are similar to the reference compounds identified by nutrigenomic treatments.
For each reference compound, the similar ones (similarity > 0.60), the Name of the molecule, the Smile and the Similarity score are reported.
Indole-3-carbinol			Eusynstyelamide B			Japonicone A			Bruceine D			Withaferin A
Name	Smile	Similarity	Name	Smile	Similarity	Name	Smile	Similarity	Name	Smile	Similarity	Name	Smile	Similarity
indole-3-methanol	OCC1=CNC2=CC=CC=C12	0.997	Eusynstyelamide C	[H][C@@]1(CC2=CNC3=CC(Br)=CC=C23)[C@](O)(CC2=CNC3=CC(Br)=CC=C23)C(=O)N(CCCCNC(N)=N)[C@@]1(O)C(=O)NCCCCNC(N)=N	0.987	Undefined	CC(=O)O[C@H]1C[C@@](C)(O)C2CC=C(C)C2[C@H]2OC(=O)C3(CC45C=CC3(C)C4[C@H]3OC(=O)C(=C)C3CC[C@@]5(C)O)C12	0.982	10-deacetyl-2-debenzoylbaccatin III	[H][C@]12[C@H](O)[C@]3(O)C[C@H](O)C(C)=C([C@@H](O)C(=O)[C@]1(C)[C@@H](O)C[C@H]1OC[C@@]21OC(C)=O)C3(C)C	0.918	Withalongolide A	[H][C@@]1(CC[C@@]2([H])[C@]3([H])C[C@H]4O[C@]44[C@@H](O)C=CC(=O)[C@]4(CO)[C@@]3([H])CC[C@]12C)[C@H](C)[C@@]1([H])CC(C)=C(CO)C(=O)O1	0.996
Tryptophol	OCCC1=CNC2=CC=CC=C12	0.967	5-Azanylidyne-N-[(2s)-4-Ethoxy-2-Hydroxy-4-Oxobutanoyl]-L-Norvalyl-L-Arginyl-L-Tryptophanamide	CCOC(=O)CC(C(=O)NC(C(=O)NC(C(=O)NC(C(=O)N)Cc1c[nH]c2c1cccc2)CCCNC(=N)N)CCC#N)O	0.672	MLS000701024	O[C@@]1(C)C[C@H](OC(=O)C)[C@H]2[C@@H](OC(=O)[C@]32C[C@@]24C=C[C@]3(C)[C@H]2[C@@H]2OC(=O)C(=C)[C@@H]2CC[C@@]4(O)C)[C@H]2C(=CC[C@@H]12)C	0.976	Samaderine C	[H][C@@]12OC(=O)[C@@]3([H])[C@]1(C)OC[C@]31C(=O)C[C@@]3([H])C(C)=C[C@H](O)[C@@H](O)[C@]3(C)[C@@]1([H])[C@H]2O	0.904	Withalongolide C	[H][C@@]1(CC[C@@]2([H])[C@]3([H])C[C@H]4O[C@]44[C@@H](O)C=CC(=O)[C@]4(C)[C@@]3([H])[C@@H](O)C[C@]12C)[C@H](C)[C@@]1([H])CC(C)=C(CO)C(=O)O1	0.995
3-indoleglycolaldehyde	[H]C(=O)C(O)C1=CNC2=CC=CC=C12	0.957	N-Acetyltryptophyl-N~1~-{3-[1-(N-acetyltryptophylvalyl)pyrrolidin-2-YL]-1-benzyl-2,3-dihydroxypropyl}valinamide	CC(=O)N[C@H](C(=O)N[C@H](C(=O)N[C@H]([C@@H]([C@H]([C@@H]1CCCN1C(=O)[C@H](C(C)C)NC(=O)[C@H](Cc1c[nH]c2c1cccc2)NC(=O)C)O)O)Cc1ccccc1)C(C)C)Cc1c[nH]c2c1cccc2	0.668	Absinthin	[H][C@@]12CC[C@](C)(O)[C@@]3([H])C(=C(C)[C@@]4([H])[C@]3([H])[C@H]3C=C(C)[C@@]44[C@@]5([H])OC(=O)[C@@H](C)[C@]5([H])CC[C@](C)(O)[C@]34[H])[C@]1([H])OC(=O)[C@H]2C	0.949	Vamonolide	CC(C1CCC2(O)C3C4OC4C4(O)CC=CC(=O)C4(C)C3CCC12C)C1CC(C)C(C)C(=O)O1	0.830	Undefined	C[C@@H](C1CCC2C3[C@@H]4O[C@@H]4[C@@]4(O)CC=CC(=O)[C@]4(C)C3CC[C@]12C)C1CC(C)=C(CO)C(=O)O1	0.992
CHEMBL2442754	Cc1cc(CO)c2ccc3[nH]ccc3c2n1	0.903	Undefined	C[C@@H](O)[C@@H]1NC(=O)[C@H](CCCCN)NC(=O)[C@@H](CC2=CNC3=CC=CC=C23)NC(=O)[C@H](CC2=CC=CC=C2)NC(=O)[C@@H]2CCCN2C(=O)[C@H](CC2=CC=CC=C2)NC1=O	0.621	Spinosyn A aglycone	CC[C@H]1CCC[C@H](O)[C@@H](C)C(=O)C2=C[C@@H]3[C@H]([C@@H]2CC(=O)O1)C=C[C@H]1[C@H]3C[C@@H](C1)O	0.894	4-Deacetylneosolaniol	CC(=O)OCC12CC(O)C(C)=CC1OC1C(O)C(O)C2(C)C11CO1	0.817	Tubocapsanolide F	[H][C@@]12C[C@@]3([H])[C@]4([H])CC[C@](O)([C@H](C)[C@@]5([H])CC(C)=C(C)C(=O)O5)[C@@]4(C)CC[C@]3([H])[C@@]3(C)C(=O)C=C[C@H](O)[C@@]13O2	0.990
Bruceolline L	CC(C)[C@@H](O)C(=O)c1c[nH]c2ccccc12	0.887	Undefined	CC(O)[C@@H]1NC(=O)[C@@H](CCCCN)NC(=O)[C@@H](CC2=CNC3=CC=CC=C23)NC(=O)[C@@H](CC2=CC=CC=C2)NC(=O)C2CCCN2C(=O)C2CCCN2C1=O	0.608	Simvastatin	[H][C@]12[C@H](C[C@@H](C)C=C1C=C[C@H](C)[C@@H]2CC[C@@H]1C[C@@H](O)CC(=O)O1)OC(=O)C(C)(C)CC	0.875	14alpha-Hydroxyixocarpanolide	CC1CC(OC(=O)C1C)C(C)(O)C1CCC2(O)C3C4OC4C4(O)CC=CC(=O)C4(C)C3CCC12C	0.813	Withanolide D	[H][C@@]12CC[C@]([H])([C@@](C)(O)[C@@]3([H])CC(C)=C(C)C(=O)O3)[C@@]1(C)CC[C@@]1([H])[C@@]2([H])C[C@H]2O[C@]22[C@@H](O)C=CC(=O)[C@]12C	0.990
CHEMBL583719	OCC1=CNC2=C1C=CC1=C2NC2=C1C=CC=C2	0.884	Undefined	O[C@@H](C)[C@@H]1NC(=O)[C@H](NC(=O)[C@H](NC(=O)[C@H](NC(=O)[C@@H]2N(C(=O)[C@H](NC1=O)Cc1ccccc1)C[C@H](O)C2)Cc1ccccc1)Cc1c[nH]c2ccccc12)CCCCN	0.607	Undefined	CCC(C)(C)C(=O)O[C@@H]1C[C@@H](C)C=C2C=C[C@H](C)[C@H](CC[C@@H]3C[C@@H](O)CC(=O)O3)[C@@H]12	0.873	Epijasminoside A	CC1=CC(=O)CC(C)(C)C1COC1OC(CO)C(O)C(O)C1O	0.809	Withanolide	[H][C@@]12C[C@@]3([H])[C@]4([H])CC[C@]([H])([C@@](C)(O)[C@@]5([H])CC(C)=C(C)C(=O)O5)[C@@]4(C)CC[C@]3([H])[C@@]3(C)C(=O)C=C[C@H](O)C13O2	0.990
1H-pyrrolo[3,2-b]pyridin-6-ylmethanol	OCc1cnc2c(c1)[nH]cc2	0.869	Undefined	C[C@H](O)[C@@H]1NC(=O)[C@@H](CCCCN)NC(=O)[C@@H](CC2=CNC3=CC=C(Br)C=C23)NC(=O)[C@@H](CC2=CC=CC=C2)NC(=O)[C@H](CC2=CC=CC=C2)NC(=O)CCCCCCNC(=O)[C@@H](CC2=CC=CC=C2)NC1=O	0.602	Perulactone	CC1C(CC(O)C(C)(O)C2CCC3C4CC=C5CC(O)CC(OC(C)=O)C5(C)C4CCC23C)COC1=O	0.872	15-Deacetylneosolaniol	CC(=O)OC1C(O)C2OC3C=C(C)C(O)CC3(CO)C1(C)C21CO1	0.797	17α-hydroxywithanolide D	[H][C@@]12CC[C@](O)([C@@](C)(O)[C@@]3([H])CC(C)=C(C)C(=O)O3)[C@@]1(C)CC[C@@]1([H])[C@@]2([H])C[C@H]2O[C@]22[C@@H](O)C=CC(=O)[C@]12C	0.987
Cordysinin C	C[C@@H](O)C1=NC=CC2=C1NC1=C2C=CC=C1	0.844	Undefined	C[C@@H](O)[C@@H]1NC(=O)[C@@H](CCCCN)NC(=O)[C@@H](CC2=CNC3=CC=CC=C23)NC(=O)[C@@H](CC2=CC=CC=C2)NC(=O)[C@@H]2CC(O)CN2C(=O)[C@@H](CC2=CC=CC=C2)NC1=O	0.601	Glyuranolide	[H][C@@]12C[C@@]3(C)C[C@H](OC3=O)[C@]1(C)CC[C@]1(C(=O)OC)C2=CC(=O)C2[C@@]3(C)CC[C@H](O)C(C)(C)C3CC[C@@]12C	0.867	Marasmal	[H][C@@]12[C@@H](O)OC(=O)[C@@]11[C@@H](O)C[C@@H](O)C(C)(C)C1CC=C2C=O	0.789	Withalongolide B	[H][C@@]1(CC[C@@]2([H])[C@]3([H])C[C@H]4O[C@]44[C@@H](O)C=CC(=O)[C@]4(CO)[C@@]3([H])CC[C@]12C)[C@H](C)[C@@]1([H])CC(C)=C(C)C(=O)O1	0.987
Cordysinin D	C[C@H](O)C1=NC=CC2=C1NC1=C2C=CC=C1	0.840	Undefined	CC(O)[C@@H]1NC(=O)[C@H](CCCCN)NC(=O)[C@@H](CC2=CNC3=CC=CC=C23)NC(=O)[C@H](CC2=CC=CC=C2)NC(=O)[C@@H]2CCCN2C(=O)[C@H](CC2=CC=CC=C2)NC1=O	0.601	Lovastatin	[H][C@]12[C@H](C[C@@H](C)C=C1C=C[C@H](C)[C@@H]2CC[C@@H]1C[C@@H](O)CC(=O)O1)OC(=O)[C@@H](C)CC	0.858	14-hydroxyplatensic acid	[H][C@]12C[C@]3([H])O[C@@]1(C)[C@H](O)[C@@]1(C2)C=CC(=O)[C@@](C)(CCC(O)=O)[C@]31[H]	0.785	Withanolide A	CC1=C(C)C(=O)OC(C1)C(C)(O)C1CCC2C3C4OC4C4(O)CC=CC(=O)C4(C)C3CCC12C	0.985
Hydroxymethyl indol-3-yl ketone	OCC(=O)C1=CNC2=CC=CC=C12	0.838				Undefined	[H][C@@]1(CC[C@@]2([H])[C@@H](C)C=CC3=C[C@H](C)C[C@H](OC(=O)C(C)(C)CC)[C@]23[H])C[C@@H](O)CC(=O)O1	0.853	Picrocrocin	CC1=C(C=O)C(C)(C)C[C@@H](C1)O[C@@H]1O[C@H](CO)[C@@H](O)[C@H](O)[C@H]1O	0.785	(4beta,5beta,6beta,14beta,15alpha,20S,22R)-5,6-Epoxy-4,14,15-trihydroxy-1-oxowitha-2,24-dienolide	CC(C1CC(O)C2(O)C3CC4OC44C(O)C=CC(=O)C4(C)C3CCC12C)C1CC(C)=C(C)C(=O)O1	0.984
Undefined	OCC1=C2C=CC=C(O)C2=NC=C1	0.827				Undefined	[H]O[C@@]1([H])C([H])([H])C(=O)O[C@@]([H])(C([H])([H])C([H])([H])[C@]2([H])[C@]([H])(C([H])=C([H])C3=C([H])[C@]([H])(C([H])([H])[H])C([H])([H])[C@@]([H])(OC(=O)[C@]([H])(C([H])([H])[H])C([H])([H])C([H])([H])[H])[C@]23[H])C([H])([H])[H])C1([H])[H]	0.846	Ixocarpalactone A	CC1C(C)C(=O)OC1C(O)C(C)(O)C1C(O)CC2C3CC4OC44C(O)C=CC(=O)C4(C)C3CCC12C	0.776	,3-dihydrowithaferin A	[H][C@@]1(CC[C@@]2([H])[C@]3([H])C[C@H]4O[C@]44[C@@H](O)CCC(=O)[C@]4(C)[C@@]3([H])CC[C@]12C)[C@H](C)[C@@]1([H])CC(C)=C(CO)C(=O)O1	0.983
4-Hydroxymethyl-quinolin-8-ol	Oc1c2nccc(c2ccc1)CO	0.824				Mevastatin	[H][C@]12[C@H](CCC=C1C=C[C@H](C)[C@@H]2CC[C@@H]1C[C@@H](O)CC(=O)O1)OC(=O)[C@@H](C)CC	0.845	Epoxytwinol A	[H][C@]1(C)O[C@@]2([H])C3=C(C(=O)[C@@H]4O[C@@H]4[C@H]3O)[C@]1([H])[C@@]1([H])C3=C([C@H](O)[C@H]4O[C@H]4C3=O)[C@]2([H])O[C@]1([H])C	0.767	Tubocapsanolide A	[H][C@@]12C[C@@]3([H])[C@]4([H])C[C@@]5([H])O[C@]55[C@@H](O)C=CC(=O)[C@]5(C)[C@@]4([H])CC[C@]3(C)[C@@]1(O2)[C@H](C)[C@@]1([H])CC(C)=C(C)C(=O)O1	0.980
5-(hydroxymethyl)quinolin-8-ol	Oc1ccc(c2cccnc12)CO	0.815				Undefined	CCC(C)(C)C(=O)O[C@@H]1C[C@H](C)C=C2C=C[C@H](C)[C@@H](CC[C@H]3C[C@@H](O)CC(=O)O3)[C@@H]12	0.845	8-Acetyl-T2 tetrol	CC(=O)OC1CC2(CO)C(OC3C(O)C(O)C2(C)C32CO2)C=C1C	0.765	Withanolide B	CC(C1CCC2C3C4OC4C4(O)CC=CC(=O)C4(C)C3CCC12C)C1CC(C)=C(C)C(=O)O1	0.977
Undefined	COCC1=C2C=CC=NC2=C(O)C=C1	0.807				Undefined	C[C@@H](CCO)C(=O)O[C@H]1C[C@@H](C)C=C2C=C[C@H](C)[C@H](CC[C@@H]3C[C@@H](O)CC(=O)O3)[C@@H]12	0.841	8-Oxodiacetoxyscirpenol	[H][C@@]12O[C@]3([H])C=C(C)C(=O)C[C@]3(COC(C)=O)C(C)([C@H](OC(C)=O)[C@H]1O)C21CO1	0.752	20-hydroxytubocapsanolide A	[H][C@@]12C[C@@]3([H])[C@]4([H])C[C@H]5O[C@]55[C@@H](O)C=CC(=O)[C@]5(C)[C@@]4([H])CC[C@]3(C)[C@@]1(O2)[C@@](C)(O)[C@@]1([H])CC(C)=C(C)C(=O)O1	0.976
1H-INDOLE-3-CARBOXYLIC ACID	OC(=O)c1c[nH]c2c1cccc2	0.780				Glabrolide	CC12CC(OC1=O)C1(C)CCC3(C)C(=CC(=O)C4C5(C)CCC(O)C(C)(C)C5CCC34C)C1C2	0.839	Physalin E	CC12OC(=O)C3(O)CCC4C(C(O)CC5(O)CC=CC(=O)C45C)C45OC13C(C4=O)C1(C)CC2OC(=O)C1CO5	0.750	Physagulin C	CC(C1CC(C)=C(C)C(=O)O1)C12OC1C(OC(C)=O)C1(O)C3CC4OC44C(O)C=CC(=O)C4(C)C3CCC21C	0.976
Indole-3-carboxylate	OC(=O)c1c[nH]c2ccccc12	0.780				MLS002554406	CC(C)(C)C(=O)O[C@H]1CC[C@@]2(C)C(=CC(=O)C3C4C[C@@H](O)C(=O)[C@@]4(C)CCC32)C1	0.835	Ixocarpanolide	CC1CC(OC(=O)C1C)C(C)(O)C1CCC2C3C4OC4C4(O)CC=CC(=O)C4(C)C3CCC12C	0.747	Viscosalactone B	[H][C@@]1(CC[C@@]2([H])[C@]3([H])C[C@H]4O[C@]44[C@@H](O)[C@@H](O)CC(=O)[C@]4(C)[C@@]3([H])CC[C@]12C)[C@H](C)[C@@]1([H])CC(C)=C(CO)C(=O)O1	0.974
Indole-3-carboxylic acid	OC(=O)c1c[nH]c2ccccc12	0.780				12-O-Deacetyl-12-epi-19-deoxy-21-hydroxyscalarin	[H][C@]12COC(=O)C1=CC[C@@]1([H])[C@]3(C)CC[C@@]4([H])[C@](C)(CO)CCC[C@]4(C)[C@@]3([H])C[C@@H](O)[C@]21C	0.834	(4R,5S,7R,11S)-11,12-Dihydroxy-1(10)-spirovetiven-2-one 11-glucoside	CC1CC(=O)C=C(C)C11CCC(C1)C(C)(CO)OC1OC(CO)C(O)C(O)C1O	0.747	4beta-Hydroxywithanolide E	CC1=C(C)C(=O)OC(C1)C(C)(O)C1(O)CCC2(O)C3CC4OC44C(O)C=CC(=O)C4(C)C3CCC12C	0.972
Skatole	Cc1c[nH]c2ccccc12	0.688				Undefined	CC[C@H](C)C(=O)O[C@H]1CCC=C2C=C[C@H](C)[C@H](CC[C@@H]3C[C@H](O)CC(=O)O3)[C@@H]12	0.831	Cinncassiol A	CC(CO)C1=C(C)C2(O)C(O)(C1)C1(C)CC(=O)OC22C(O)C(C)CCC12O	0.734	Physapubenolide	CC(C1CC(OC(C)=O)C2(O)C3CC4OC44C(O)C=CC(=O)C4(C)C3CCC12C)C1CC(C)=C(C)C(=O)O1	0.971
3-Methylindole	Cc1c[nH]c2ccccc12	0.688				Tocris-1965	O[C@@H]1CC(=O)O[C@@H](CC[C@@H]2[C@H](C=CC3=C[C@H](C)C[C@@H](OC(=O)C(C)(C)CC)[C@@H]23)C)C1	0.822	Yadanziolide V	[H][C@]12C[C@](C)([C@@]3([H])OC(=O)C=C3C)[C@@]3([H])[C@@H](O)[C@H](O)[C@H](CO)[C@]([H])([C@@H](O)C(=O)O1)[C@]23C	0.733	3α,6α-epoxy-4β,5β,27-trihydroxy-1-oxowitha-24-enolide	[H][C@@]1(CC[C@@]2([H])[C@]3([H])C[C@@H]4O[C@@H]5CC(=O)[C@](C)([C@@]3([H])CC[C@]12C)[C@@]4(O)[C@H]5O)[C@H](C)[C@@]1([H])CC(C)=C(CO)C(=O)O1	0.970
1H-indole-6-carboxylic acid	OC(=O)c1ccc2c(c1)[nH]cc2	0.680				NCGC00025204-01	OCC[C@@H](C(=O)O[C@@H]1C[C@H](C=C2C=C[C@H](C)[C@@H](CC[C@@H]3OC(=O)C[C@@H](O)C3)[C@H]12)C)C	0.817	Cyclocalopin C1	CC1COC(=O)C2OC(C)(O)C3(C=CC(=C)C(O)C3O)C12	0.732	28-Hydroxywithanolide E	CC1=C(CO)CC(OC1=O)C(C)(O)C1(O)CCC2(O)C3CC4OC44CC=CC(=O)C4(C)C3CCC12C	0.968
Quinoline-4-carboxylate	OC(=O)c1c2ccccc2ncc1	0.644				Lopac-M-2537	O[C@@H]1CC(=O)O[C@@H](CC[C@@H]2[C@H](C=CC3=CCC[C@@H](OC(=O)[C@H](C)CC)[C@@H]23)C)C1	0.816	Physalin D	[H][C@@]12C(=O)[C@]34O[C@@]11[C@@](O)(CC[C@@]5([H])[C@@]3([H])C[C@@H](O)[C@@]3(O)CC=CC(=O)[C@]53C)C(=O)O[C@@]1(C)[C@@]1([H])C[C@]2(C)[C@@]([H])(CO4)C(=O)O1	0.731	Pubesenolide	CC(C1CCC2C3CC=C4CC(O)CC(O)C4(C)C3CCC12C)C1CC(C)=C(CO)C(=O)O1	0.965
1,4-Dimethyl-9H-carbazole	[nH]1c2c(cccc2)c2c1c(ccc2C)C	0.604				Locris-1526	O[C@@H]1CC(=O)O[C@@H](CC[C@@H]2[C@H](C=CC3=CCC[C@@H](OC(=O)[C@H](C)CC)[C@@H]23)C)C1	0.816	3'-Hydroxy-T2-triol	CC1=CC2OC3C(O)C(O)C(C)(C33CO3)C2(CO)CC1OC(=O)CC(C)(C)O	0.711	2,3-dihydro-3β-methoxy withaferin A	[H][C@@]1(CC[C@@]2([H])[C@]3([H])C[C@H]4O[C@]44[C@@H](O)[C@H](CC(=O)[C@]4(C)[C@@]3([H])CC[C@]12C)OC)[C@H](C)[C@@]1([H])CC(C)=C(CO)C(=O)O1	0.963
						Bridgesigenin A	OC[C@]1(C)C[C@H]2C3=CC[C@@H]4[C@@]5(C)CC[C@H](O)C(C)(C)[C@@H]5CC[C@@]4(C)[C@]3(C)[C@@H]3OC(=O)[C@]2(C3)C[C@@H]1O	0.796	3,7,8,15-Scirpenetetrol	CC1=CC2OC3C(O)CC(C)(C33CO3)C2(CO)C(O)C1O	0.695	Withaperuvin E	CC1=C(C)C(=O)OC(C1)C(C)(O)C1(O)CCC2(O)C3CC4OC44C(=O)C=CC(=O)C4(C)C3CCC12C	0.954
						Rubiarbonone E 19-acetate	[H][C@]12[C@@H](C[C@@H](C(C)C)[C@]1(CO)CC[C@@]1(C)[C@]3([H])[C@@H](O)C[C@@]4([H])C(C)(C)C(=O)C=C[C@]4(C)C3=CC[C@]21C)OC(C)=O	0.785	14-hydroxyplatensic acid methyl ester	[C@H]12C[C@@H]3O[C@@]1(C)[C@H](O)[C@@]1(C2)C=CC(=O)[C@@](C)(CCC(=O)OC)[C@H]31	0.695	Physalolactone B	CC(=O)OC1CC(O)CC2=CCC3C4CCC(C(C)(O)C5CC(C)=C(C)C(=O)O5)C4(C)CCC3C12C	0.952
						Isoglabrolide	CC12CC3(OC1=O)C1=CC(=O)C4C5(C)CCC(O)C(C)(C)C5CCC4(C)C1(C)CCC3(C)CC2	0.773	Cinncassiol C	CC(CO)C1=CC(=O)C2(C)CC3(O)OC4(C(O)C(C)CCC24O)C(=O)C13C	0.694	23-hydroxytubocapsanolide A	[H][C@@]12C[C@@]3([H])[C@]4([H])C[C@H]5O[C@]55[C@@H](O)C=CC(=O)[C@]5(C)[C@@]4([H])CC[C@]3(C)[C@@]1(O2)[C@H](C)[C@]1([H])OC(=O)C(C)=C(C)[C@@H]1O	0.949
						Undefined	CCCCCCCC\C=C1/CC(OC1=O)[C@H](CO)OC(=O)CCCCCCCC	0.762	MLS000728513	O[C@@H]1C(=O)O[C@H]2C[C@H]3C(C(=O)C(=O)C[C@]3(C)[C@H]3[C@H](O)[C@H](O)[C@@]4(OC[C@]23[C@H]14)C(=O)OC)C	0.686	Withangulatin A	CC(C1CC(C)=C(C)C(=O)O1)C1=CC(OC(C)=O)C2(O)C3CC4OC44C(O)C=CC(=O)C4(C)C3CCC12C	0.947
						Fatsicarpain G	[H][C@@]12CC(C)(C)CC[C@]11CC[C@]3(C)[C@]2(OC1=O)C=C[C@]1([H])[C@@]2(C)CC[C@@H](O)[C@@](C)(CO)[C@]2([H])CC[C@@]31C	0.753	Neurolenin D	[H][C@@]12[C@H](O)[C@H](OC(C)=O)[C@@]3(C)O[C@](C)(CC(=O)[C@]3(O)[C@@]1(C)[C@@H](O)CCC2(C)C)C=C	0.682	Ajugalactone	[H][C@@]1(CC[C@@]2(O)C3=CC(=O)[C@]4([H])C[C@@H](O)[C@@H](O)C[C@]4(C)[C@@]3([H])CC(=O)[C@]12C)[C@@](C)(O)[C@@]1([H])CC(CC)=C(C)C(=O)O1	0.944
						Artenolide	C[C@H]1[C@@H]2CC[C@](C)(O)C3=C([C@H]2OC1=O)C1(C)CC3C2(C1)[C@@H]1CCC(C)(O)C3=CC(O)C(C)(O)C3[C@H]1OC2=O	0.746	(4R,5S,7R,11x)-11,12-Dihydroxy-1(10)-spirovetiven-2-one 12-glucoside	CC1CC(=O)C=C(C)C11CCC(C1)C(C)(O)COC1OC(CO)C(O)C(O)C1O	0.682	Withalongolide E	[H][C@@]1(CC[C@@]2([H])[C@]3([H])C[C@H]4O[C@]44[C@@H](O)[C@H](CC(=O)[C@]4(C)[C@@]3([H])[C@@H](O)C[C@]12C)OC)[C@H](C)[C@@]1([H])CC(C)=C(CO)C(=O)O1	0.941
						Annuolide A	OCC1=CCC2C1C1OC(=O)C(=C)C1CCC2=C	0.741	11,13-Dihydrotaraxinic acid glucosyl ester	CC1[C@@H]2CCC(=CCC\C(C)=C\[C@H]2OC1=O)C(=O)O[C@@H]1[C@@H](O)[C@H](O)O[C@H](CO)[C@H]1O	0.673	Withaperuvin B	CC1=C(C)C(=O)OC(C1)C(C)(O)C1(O)CCC2(O)C3CC(O)C4(O)C(O)C=CC(=O)C4(C)C3CCC12C	0.940
						24-Hydroxyglabrolide	CC12CC(OC1=O)C1(C)CCC3(C)C(=CC(=O)C4C5(C)CCC(O)C(C)(CO)C5CCC34C)C1C2	0.733	Epierenone	[C@@H]12O[C@@H]1[C@@]1(C)C(CC[C@]31CCC(=O)O3)C1[C@@H](CC3=CC(=O)CC[C@]3(C)C21)C(=O)OC	0.667	Withalongolide D	[H][C@@]1(CC[C@@]2([H])[C@]3([H])C[C@H]4O[C@]44[C@@H](O)[C@H](CC(=O)[C@]4(CO)[C@@]3([H])CC[C@]12C)OC)[C@H](C)[C@@]1([H])CC(C)=C(CO)C(=O)O1	0.935
						Dumortierigenin	O[C@@H]1CC(C)(C)C[C@@H]2C3=CC[C@@H]4[C@@]5(C)CC[C@H](O)C(C)(C)[C@@H]5CC[C@@]4(C)[C@]3(C)[C@H]3OC(=O)[C@@]12C3	0.720	Physalin I	COC12CC=CC(=O)C1(C)C1CCC3(O)C(=O)OC4(C)C5CC6(C)C7C(=O)C(OC347)(OCC6C(=O)O5)C1CC2O	0.665	Physagulin	CC(C1CC(C)=C(C)C(=O)O1)C1=CC(OC(C)=O)C2(O)C3CC4OC44CC=CC(=O)C4(C)C3CCC12C	0.932
						1beta-Hydroxyalantolactone	CC1CCC(O)C2(C)CC3OC(=O)C(=C)C3C=C12	0.710	Bruceolide	[H][C@]12[C@@H](O)C(=O)O[C@]3([H])C[C@@]4([H])C(C)C(=O)C(=O)C[C@]4(C)[C@@]4([H])[C@@H](O)[C@H](O)[C@]1(OC[C@@]234)C(=O)OC	0.664	2,3-Dihydrowithanolide E	CC1=C(C)C(=O)OC(C1)C(C)(O)C1(O)CCC2(O)C3CC4OC44CCCC(=O)C4(C)C3CCC12C	0.930
						Lamesticumin E	[H][C@]1(C[C@@H](O)C(C)=C(CC[C@H]2C(=C)CC[C@@]3([H])C(C)(C)C(=O)CC[C@]23C)[C@@]1(C)CCC(=O)OC)C(C)=C	0.708	Samaderine Z	[H][C@]12[C@@H](O)C(=O)O[C@]3([H])C[C@@]4([H])C(C)CC(=O)C(=O)[C@]4(C)[C@@]4([H])[C@@H](O)[C@H](O)[C@@]1(C)OC[C@@]234	0.653	Withaphysacarpin	CC1CC(OC(=O)C1C)C(C)(O)C1C(O)CC2C3CC4OC44C(O)C=CC(=O)C4(C)C3CCC12C	0.926
						Uralenolide	C[C@@]12C[C@@H](OC1=O)[C@]1(C)CC[C@]3(C)C(C=CC4[C@@]5(C)CC[C@H](O)[C@](C)(CO)C5CC[C@@]34C)=C1C2	0.708	4,8-Diacetyl-T2-tetrol	CC(=O)OC1C(O)C2OC3C=C(C)C(CC3(CO)C1(C)C21CO1)OC(C)=O	0.650	Physagulin F	CC(C1CC(C)=C(C)C(=O)O1)C12OC1C(OC(C)=O)C1(O)C3CC(O)C4(O)CC=CC(=O)C4(C)C3CCC21C	0.920
						Undefined	CC[C@H](C)C(=O)O[C@@H]1CCC=C2C=C[C@H](C)[C@@H](CC[C@H]3C[C@@H](O)CC(=O)O3)[C@@H]12	0.706	7alpha,8alpha-Dihydroxycalonectrin	CC(=O)OCC12C(O)C(O)C(C)=CC1OC1C(CC2(C)C11CO1)OC(C)=O	0.649	(5alpha,6beta,14alpha,20R,22R)-5,6,14,20,27-Pentahydroxy-1-oxowith-24-enolide	CC1=C(CO)C(=O)OC(C1)C(C)(O)C1CCC2(O)C3CC(O)C4(O)CCCC(=O)C4(C)C3CCC12C	0.919
						Santamarine	[C@@H]12[C@H]3OC(=O)C(=C)[C@@H]3CC[C@@]1(C)[C@H](O)CC=C2C	0.692	4-Acetoxyscirpene-3,15-diol	CC(=O)OC1C(O)C2OC3C=C(C)CCC3(CO)C1(C)C21CO1	0.637	Physapruin B	CCCCOC12CC=CC(=O)C1(C)C1CCC3(C)C(O)(CCC3(O)C(C)(O)C3CC(C)=C(C)C(=O)O3)C1CC2OC(C)=O	0.914
						Undefined	CCCCCCCCC(=O)O[C@@H](CO)C1C\C(=C/CC(C(C)C)C(C)C)C(=O)O1	0.685	Physalin E acetate	CC(=O)OC1CC2(O)CC=CC(=O)C2(C)C2CCC3(O)C(=O)OC4(C)C5CC6(C)C7C(=O)C(OC347)(OCC6C(=O)O5)C12	0.633	4-Deoxyphysalolactone	CC1=C(C)C(=O)OC(C1)C(C)(O)C1(O)CCC2(O)C3CC(Cl)C4(O)CC=CC(=O)C4(C)C3CCC12C	0.887
						Desoxoglabrolide	CC12CC(OC1=O)C1(C)CCC3(C)C(=CCC4C5(C)CCC(O)C(C)(C)C5CCC34C)C1C2	0.670	Cynaratriol	CC1C(O)CC2C1C1OC(=O)C(O)(CO)C1CCC2=C	0.628	Ixocarpanolide	CC1CC(OC(=O)C1C)C(C)(O)C1CCC2C3C4OC4C4(O)CC=CC(=O)C4(C)C3CCC12C	0.884
						3-Acetyl-7-tigloylvilasinin lactone	[H][C@@]1(COC(=O)C1)[C@]1([H])C(=O)C=C2[C@@]1(C)CC[C@@]1([H])[C@@]2(C)[C@H](OC(=O)C(\C)=C\C)[C@]2([H])OC[C@]3(C)[C@@H](C[C@H](O)[C@@]1(C)[C@@]23[H])OC(C)=O	0.667	Samaderine E	[H][C@@]12C[C@@]3([H])C(C)CC(=O)C(=O)[C@]3(C)[C@@]3([H])[C@@H](O)[C@H](O)[C@@]4(C)OC[C@@]13[C@@]4(O)CC(=O)O2	0.628	Physalolactone C	CC1=C(C)C(=O)OC(C1)C(C)(O)C1(O)CC=C2C3CC(Cl)C4(O)C(O)C=CC(=O)C4(C)C3CCC12C	0.884
						Eplerenone	[C@@H]12C[C@@]3(C)[C@@H](CC[C@]43CCC(=O)O4)[C@@H]3[C@@H](CC4=CC(=O)CC[C@]4(C)[C@@]13O2)C(=O)OC	0.662	O-Acetylcyclocalopin A	CC1COC(=O)C2OC(C)(O)C3(CC=C(C)C(=O)C3OC(=O)C)C12	0.624	Withaperuvin F	CC1=C(C)C(=O)OC(C1)C(C)(O)C1(O)CC=C2C3CC4OC5CC(=O)C(C)(C3CCC12C)C4(O)C5O	0.871
						3alpha-hydroxyolean-11-en-28,13beta-olide	[H][C@@]12CC(C)(C)CC[C@]11CC[C@]3(C)[C@]2(OC1=O)C=C[C@]1([H])[C@@]2(C)CC[C@@H](O)C(C)(C)[C@]2([H])CC[C@@]31C	0.661	Monoacetoxyscirpenol	CC(=O)OCC12CCC(C)=CC1OC1C(O)C(O)C2(C)C11CO1	0.622	24,25-Epoxywithanolide D	CC(O)(C1CCC2C3CC4OC44C(O)C=CC(=O)C4(C)C3CCC12C)C1CC2(C)OC2(C)C(=O)O1	0.871
						8-Epiisoivangustin	CC1=CCC(O)C2(C)CC3OC(=O)C(=C)C3CC12	0.656	3,4-Dihydroxy-2-methoxy-4-methyl-3-[2-methyl-3-(3-methyl-but-2-enyl)-oxiranyl]-cyclohexanone	COC1C(=O)CCC(C1(O)C1(C)OC1CC=C(C)C)(C)O	0.620	Ixocarpalactone A	CC1C(C)C(=O)OC1C(O)C(C)(O)C1C(O)CC2C3CC4OC44C(O)C=CC(=O)C4(C)C3CCC12C	0.869
						Pentalenopyran-5-carboxylic acid deriv	OC(=O)C1=C[C@@H]2[C@@H](C(=C[C@]32C(=C)C(=O)OCC13)C)C	0.654	Triptolide	[H][C@]12C[C@@]3([H])C4=C(CC[C@]3(C)[C@]35O[C@@]3([H])[C@]3([H])O[C@]3(C(C)C)[C@@H](O)[C@]15O2)C(=O)OC4	0.617	Physapubescin	CC(C1CC(OC(C)=O)C2C3CC4OC44C(O)C=CC(=O)C4(C)C3CCC12C)C1CC2(C)OC2(C)C(O)O1	0.854
						Dihydrocucurbitacin B	[H][C@@]1([C@H](O)C[C@@]2(C)[C@]3([H])CC=C4[C@@]([H])(C[C@H](O)C(=O)C4(C)C)[C@]3(C)C(=O)C[C@]12C)[C@@](C)(O)C(=O)CCC(C)(C)OC(C)=O	0.646	Blumenol C glucoside	CC(CCC1C(C)=CC(=O)CC1(C)C)OC1OC(CO)C(O)C(O)C1O	0.613	Physalolactone	CC1=C(C)C(=O)OC(C1)C(C)(O)C1(O)CCC2(O)C3CC(Cl)C4(O)C(O)C=CC(=O)C4(C)C3CCC12C	0.849
						1-O-acetyl-4R,6S-britannilactone	[C@@H]12CC(=C([C@H](C)CCCOC(=O)C)[C@@H](O)[C@@H]1C(=C)C(=O)O2)C	0.641	Physalin P	CC12OC(=O)C3CCC4C(O)(C=CC5(O)CC=CC(=O)C45C)C45OCC6C(=O)OC1CC6(C)C4C23OC5=O	0.611	Sitoindoside IX	[H][C@@]1(CC[C@@]2([H])[C@]3([H])C[C@H]4O[C@]44[C@@H](O)C=CC(=O)[C@]4(C)[C@@]3([H])CC[C@]12C)[C@H](C)[C@@]1([H])CC(C)=C(CO[C@@H]2O[C@H](CO)[C@@H](O)[C@H](O)[C@H]2O)C(=O)O1	0.848
						2alpha-Hydroxyalantolactone	CC1CC(O)CC2(C)CC3OC(=O)C(=C)C3C=C12	0.641	5alpha-Ethoxy-6beta-hydroxy-5,6-dihydrophysalin B	CCOC12CC=CC(=O)C1(C)C1CCC3(O)C(=O)OC4(C)C5CC6(C)C7C(=O)C(OC347)(OCC6C(=O)O5)C1CC2O	0.610	Withaperuvin D	CC1=C(C)C(=O)OC(C1)C(C)(O)C1(O)CCC2(O)C3CC4OC5CC(=O)C(C)(C3CCC12C)C4(O)C5O	0.847
						2-Oxo-5,11(13)-eudesmadien-12,8-olide	CC1CC(=O)CC2(C)CC3OC(=O)C(=C)C3C=C12	0.641	T2 Triol	CC(C)CC(=O)OC1CC2(CO)C(OC3C(O)C(O)C2(C)C32CO2)C=C1C	0.605	Austinol	CC1OC(=O)C23C(=C)C(C)(OC(=O)C12O)C(O)C1=C(C)C2(CCC31C)C=CC(=O)OC2(C)C	0.845
						Pentalenolactone E	[C@@H]12CC(C)(C)C[C@]31C(=C)C(=O)OC[C@H]3C(=C2)C(=O)O	0.634	CHEMBL1402417	C[C@]12CC3OC33C(CCC4=CC(=O)CC[C@]34C)C1CC[C@]2(O)C(=O)CO	0.603	23-Hydroxyphysalolactone	CC1=C(C)C(=O)OC(C1O)C(C)(O)C1(O)CCC2(O)C3CC(Cl)C4(O)C(O)C=CC(=O)C4(C)C3CCC12C	0.839
						Pentalenolactone E(1-)	[H][C@@]12CC(C)(C)C[C@@]11C(=C)C(=O)OC[C@@]1([H])C(=C2)C([O-])=O	0.634				Physagulin B	CC(C1CC(C)=C(C)C(=O)O1)C1=CC(OC(C)=O)C2(O)C3CC(O)C4(Cl)CC=CC(=O)C4(C)C3CCC12C	0.835
						Arglabin	[C@@H]12[C@H]3OC(=O)C(=C)[C@@H]3CC[C@]3(C)O[C@]13CC=C2C	0.627				Inumakilactone	[H][C@]12O[C@@]1([H])[C@]1(C)C3=CC(=O)O[C@H](C(C)C)[C@]33O[C@@H]3[C@@]3([H])OC(=O)[C@@](C)([C@H]2O)[C@@]13[H]	0.834
						Ixocarpanolide	CC1CC(OC(=O)C1C)C(C)(O)C1CCC2C3C4OC4C4(O)CC=CC(=O)C4(C)C3CCC12C	0.626				Withaperuvin G	CC1=C(C)C(=O)OC(C1)C(C)(O)C1(O)CCC2(O)C3CC4OC44CC5OC5C(=O)C4(C)C3CCC12C	0.817
						(1(10)E,4beta,5alpha,8beta)-4,5-Epoxy-1(10),11(13)-germacradien-12,8-olide	C/C/1=C/CCC2(C)OC2CC2C(C1)OC(=O)C2=C	0.626				Vamonolide	CC(C1CCC2(O)C3C4OC4C4(O)CC=CC(=O)C4(C)C3CCC12C)C1CC(C)C(C)C(=O)O1	0.813
						12-epi-scalarin	[H][C@]12[C@H](O)OC(=O)C1=CC[C@@]1([H])[C@]3(C)CC[C@@]4([H])C(C)(C)CCC[C@]4(C)[C@@]3([H])C[C@@H](OC(C)=O)[C@]21C	0.620				14alpha-Hydroxyixocarpanolide	CC1CC(OC(=O)C1C)C(C)(O)C1CCC2(O)C3C4OC4C4(O)CC=CC(=O)C4(C)C3CCC12C	0.806
						11BETA,13-DIHYDRO-10-EPI-8-DEOXYCUMAM-BRIN B	[C@@H]12CC[C@](C)(O)[C@@H]3CC=C(C)[C@@H]3[C@H]1OC(=O)[C@H]2C	0.618				(3b,16a,21b,22a)-12-Oleanene-3,16,21,23,28-pentol-22-angeloyloxy-23-al	C\C=C(/C)C(=O)OC1C(O)C(C)(C)CC2C3=CCC4C5(C)CCC(O)C(C)(C=O)C5CCC4(C)C3(C)CC(O)C12CO	0.797
						10-Epi-8-deoxy-cumambrin B	[C@@H]12CC=C(C)[C@@H]1[C@H]1OC(=O)C(=C)[C@@H]1CCC2	0.618				Laulimalide	C=C1C[C@H](C)C[C@@H]2CC=C[C@H](O2)CC=CC(=O)O[C@@H](C[C@H]2[C@H]([C@H](C1)O)O2)[C@H](/C=C/[C@H]1OCC=C(C1)C)O	0.788
						Alloalantolactone	CC1=C2CC3C(CC2(C)CCC1)OC(=O)C3=C	0.618				Withalongolide F	[H][C@@]1(CC[C@@]2([H])[C@]3([H])CC=C4C=CC(=O)[C@]4(C)[C@@]3([H])CC[C@]12C)[C@H](C)[C@@]1([H])CC(C)=C(CO)C(=O)O1	0.776
						23-acetoxy-12-epi-deoxoscalarin	[H][C@]12[C@H](O)OCC1=CC[C@@]1([H])[C@]3(C)CC[C@@]4([H])C(C)(C)CCC[C@]4(COC(C)=O)[C@@]3([H])C[C@@H](OC(C)=O)[C@]21C	0.614				Colossolactone VII	[C@@H]1(CC=C(C)C(=O)O1)[C@@H](C)C1CC[C@@]2(C)C3=C(CC[C@]12C)[C@](CCC(=O)OC)(COC(=O)C)[C@@H](CC3)C(C)(C)O	0.775
						Physagulin B	CC(C1CC(C)=C(C)C(=O)O1)C1=CC(OC(C)=O)C2(O)C3CC(O)C4(Cl)CC=CC(=O)C4(C)C3CCC12C	0.612				22-Angeloyltheasapogenol A	C\C=C(\C)C(=O)OC1C(O)C(C)(C)CC2C3=CCC4C5(C)CCC(O)C(C)(CO)C5CCC4(C)C3(C)CC(O)C12CO	0.775
						Cortisol octanoate	O[C@@H]1C[C@@]2(C)[C@H](CC[C@]2(O)C(=O)COC(=O)CCCCCCC)[C@@H]2CCC3=CC(=O)CC[C@]3(C)[C@@H]12	0.612				Ixocarpalactone B	CC1C(C)C2(OC1=O)OC1CC3C4CC5OC55C(O)C=CC(=O)C5(C)C4CCC3(C)C1C(C)(O)C2O	0.765
						Physagulin A	CC(C1CC(C)=C(C)C(=O)O1)C1=CC(OC(C)=O)C2(O)C3CC4OC44CC=CC(=O)C4(C)C3CCC12C	0.611				12-O-deacetyl-12-epi-19-deoxy-21-hydroxyscalarin	[H][C@]12COC(=O)C1=CC[C@@]1([H])[C@]3(C)CC[C@@]4([H])[C@](C)(CO)CCC[C@]4(C)[C@@]3([H])C[C@@H](O)[C@]21C	0.753
						Alantolactone	[C@@H]12C[C@@]3(C)CCC[C@H](C)C3=C[C@@H]1C(=C)C(=O)O2	0.604				Austin	CC1OC(=O)C23C(=C)C(C)(OC(=O)C12O)C(OC(C)=O)C1=C(C)C2(CCC31C)C=CC(=O)OC2(C)C	0.729
						20,21,22,23-tetrahydro-23-oxoazadirone	[C@@H]1(COC(=O)C1)[C@@H]1CC=C2[C@@]1(C)CC[C@H]1[C@@]2(C)[C@@H](C[C@H]2C(C)(C)C(=O)C=C[C@]12C)OC(=O)C	0.604				Withalongolide H	[C@@H]1(CC[C@H]2[C@@H]3C[C@H]4O[C@@]54[C@@H](O)C=CC(=O)[C@]5(C)[C@H]3CC[C@]12C)[C@H](C)[C@H]1CC(=C(CO[C@@H]2O[C@H](CO)[C@@H](O[C@@H]3O[C@@H](C)[C@H](O)[C@@H](O)[C@H]3O)[C@H](O)[C@H]2O)C(=O)O1)C	0.728
						Annuolide B	CC1C2CCC(=C)C3CC=C(CO)C3C2OC1=O	0.604				Undefined	C[C@@H](CCO)C(=O)O[C@H]1C[C@@H](C)C=C2C=C[C@H](C)[C@H](CC[C@@H]3C[C@@H](O)CC(=O)O3)[C@@H]12	0.718
						Undefined	CC(C)C(C\C=C1\CC(CO)(COC(=O)C2CCCCC2)OC1=O)C(C)C	0.601				Tocris-1530	OCC[C@@H](C(=O)O[C@@H]1C[C@H](C=C2C=C[C@H](C)[C@@H](CC[C@@H]3OC(=O)C[C@@H](O)C3)[C@H]12)C)C	0.708
												Physagulin E	CC(C1CC(COC2OC(CO)C(O)C(O)C2O)=C(C)C(=O)O1)C1=CC(OC(C)=O)C2(O)C3CC(O)C4(O)CC=CC(=O)C4(C)C3CCC12C	0.696
												Alatolide	[H][C@]12OC(=O)C(=C)[C@]1([H])[C@H](C\C(CO)=C\CC\C(CO)=C\2)OC(=O)C(C)C	0.694
												Michaolide B	[H][C@@]12O[C@@]1(C)[C@@H](C\C=C(C)\[C@H](C\C=C(C)\C[C@@H](O)[C@@]1([H])C(=C)C(=O)O[C@]21[H])OC(C)=O)OC(C)=O	0.692
												Sinularolide B	[H][C@]12C[C@]3([H])C(=C)C(=O)O[C@@]3([H])[C@H](O)\C(C)=C\CC\C(C)=C\CC[C@@]1(CO)O2	0.691
												1-O-acetyl-4R,6S-britannilactone	[H][C@@]12CC(C)=C([C@H](C)CCCOC(C)=O)[C@@H](O)[C@]1([H])C(=C)C(=O)O2	0.690
												Undefined	CCCCCCCC\C=C1/CC(OC1=O)[C@H](CO)OC(=O)CCCCCCCC	0.690
												(3b,20R,22R)-3,20,27-Trihydroxy-1-oxowitha-5,24-dienolide 3-glucoside	CC1=C(CO)C(=O)OC(C1)C(C)(O)C1CCC2C3CC=C4CC(CC(=O)C4(C)C3CCC12C)OC1OC(CO)C(O)C(O)C1O	0.682
												Michaolide C	[H][C@@]12O[C@@]1(C)[C@H](O)C\C=C(C)\[C@H](C\C=C(C)\C[C@@H](OC(C)=O)[C@@]1([H])C(=C)C(=O)O[C@]21[H])OC(C)=O	0.680
												Undefined	[H][C@]12OC(=O)C(=C)[C@]1([H])[C@H](OC(=O)C(C)C)[C@H](OC(C)=O)\C(=C/[C@@H](O)C\C(CO)=C/2)C(=O)OC	0.679
												Withalongolide I	[C@@H]1(CC[C@H]2[C@@H]3CC=C4C[C@H](CC(=O)[C@]4(CO)[C@H]3CC[C@]12C)O[C@@H]1O[C@H](CO)[C@@H](O)[C@H](O)[C@H]1O)[C@H](C)[C@H]1CC(=C(CO)C(=O)O1)C	0.673
												19-Deoxydysideasterol A	O[C@H]1CC[C@@]2(C)[C@]34O[C@H]3C[C@@]3(C)[C@@H](C4=C[C@H](OC(=O)C)[C@@]2(O)C1)CC[C@H]3[C@H](C)CCCC(C)C	0.671
												2,3-dihydro-3β-O-sulfate withaferin A	[H][C@@]1(CC[C@@]2([H])[C@]3([H])C[C@H]4O[C@]44[C@@H](O)[C@H](CC(=O)[C@]4(C)[C@@]3([H])CC[C@]12C)OS(O)(=O)=O)[C@H](C)[C@@]1([H])CC(C)=C(CO)C(=O)O1	0.670
												Bridgesigenin A	OC[C@]1(C)C[C@H]2C3=CC[C@@H]4[C@@]5(C)CC[C@H](O)C(C)(C)[C@@H]5CC[C@@]4(C)[C@]3(C)[C@@H]3OC(=O)[C@]2(C3)C[C@@H]1O	0.655
												Withaperuvin C	CC1=C(C)C(=O)OC(C1)C(C)(O)C1(O)CCC2(O)C3CC(O)C4=CC=CC(=O)C4(C)C3CCC12C	0.649
												Undefined	C[C@@H]1CC2OC3CC4OC(=O)C=C(C)C4O[C@@]3(C)CC2OC2CC[C@@]3(C)O[C@@]4(C)CC5OC6CC7O[C@@]8(C)C(O)CC(CC(=C)C(=O)O)OC8CC7OC6C=CC[C@@]5(C)OC4CC3OC12	0.641
												Undefined	CCCCCCCC\C=C1/CC(OC1=O)[C@H](CO)OC(=O)CC(C(C)C)C(C)(C)C	0.640
												Undefined	CCCCCCCCC(=O)O[C@@H](CO)C1C\C(=C/CC(C(C)C)C(C)C)C(=O)O1	0.633
												Isoaustin	CC1OC(=O)C23C(=C)C(C)(CC4=C(C)C5(C=CC(=O)OC5(C)C)C(CC24C)OC(=O)C)OC(=O)C13O	0.630
												Withalongolide L	[C@@H]1(CC[C@H]2[C@@H]3C[C@H](O)C4=C(C(=O)C[C@H](O)C4)[C@H]3CC[C@]12C)[C@H](C)[C@H]1CC(=C(C)C(=O)O1)CO[C@@H]1O[C@H](CO)[C@@H](O)[C@H](O)[C@H]1O	0.626
												Physagulin D	CC(C1CCC2C3CC=C4CC(CC(O)C4(C)C3CCC12C)OC1OC(CO)C(O)C(O)C1O)C1CC(=C(CO)C(=O)O1)C	0.622
												Michaolide A	[H][C@@]12O[C@@]1(C)[C@@H](C\C=C(C)\[C@@H](O)C\C=C(C)\C[C@@H](OC(C)=O)[C@@]1([H])C(=C)C(=O)O[C@]21[H])OC(C)=O	0.610
												MLS000701024	O[C@@]1(C)C[C@H](OC(=O)C)[C@H]2[C@@H](OC(=O)[C@]32C[C@@]24C=C[C@]3(C)[C@H]2[C@@H]2OC(=O)C(=C)[C@@H]2CC[C@@]4(O)C)[C@H]2C(=CC[C@@H]12)C	0.609
												Withalongolide M	[C@@H]1(CC[C@H]2[C@@H]3CCC4=C(C(=O)C[C@H](O)C4)[C@H]3CC[C@]12C)[C@H](C)[C@H]1CC(=C(C)C(=O)O1)CO[C@@H]1O[C@H](CO)[C@@H](O)[C@H](O)[C@H]1O	0.602
												Undefined	CCCCCCCCCCC\C=C1\C(=O)O[C@@H](CO)[C@@]11CCC(=O)O1	0.601
