# Supplementary material for: Computational Approaches for Cancer-Fighting: From Gene Expression to Functional Foods
Source: Cancers (Basel). 2021 Aug 21;13(16):4207. doi: 10.3390/cancers13164207 (PMC8393935; doi:10.3390/cancers13164207)
Supplement: Supplementary file 1 [file cancers-13-04207-s001.zip › cancers-1310490-supplementary/Supplementary Table S4.xlsx]

## Sheet: Foglio1
Supplementary Table S4: List of the AMDE parameters for the 23 compounds.
The name of the identified molecule, the molecular Formula, the Gastrontestinal absorption, the number of violations of Lepinsky, Ghose, Veber, Egan, Muegge and Leadlikeness rules and number of alerts for PAINS and Brenk are reported.
			#Violations						#Alerts
Molecule	Formula	GastroIntesinal absorption	Lipinski	Ghose	Veber	Egan	Muegge	Leadlikeness	PAINS	Brenk
Bruceolline L	C13H15NO2	High	0	0	0	0	0	1	0	0
Cordysinin C	C13H12N2O	High	0	0	0	0	0	1	0	0
Cordysinin D	C13H12N2O	High	0	0	0	0	0	1	0	0
Pentalenolactone E	C15H18O4	High	0	0	0	0	0	0	0	1
Pentalenolactone E(1-)	C15H18O4	High	0	0	0	0	0	0	0	1
14-hydroxyplatensic acid	C17H22O5	High	0	0	0	0	0	0	0	0
14-hydroxyplatensic acid methyl ester	C18H24O5	High	0	0	0	0	0	0	0	0
Tubocapsanolide A	C28H36O6	High	0	0	0	0	0	1	0	1
Spinosyn A aglycone	C24H34O5	High	0	0	0	0	0	1	0	1
CHEMBL2442754	C13H12N2O	High	0	0	0	0	0	1	0	0
11BETA,13-DIHYDRO-10-EPI-8-DEOXYCUMAM-BRIN B	C15H22O3	High	0	0	0	0	0	0	0	1
Triptolide	C20H24O6	High	0	0	0	0	0	1	0	1
Annuolide B	C15H20O3	High	0	0	0	0	0	1	0	1
Marasmal	C15H20O6	High	0	0	0	0	0	0	0	1
Cinncassiol A	C20H30O7	High	0	0	0	0	0	1	0	1
Cyclocalopin C1	C15H20O6	High	0	0	0	0	0	0	0	0
Cinncassiol C	C20H28O7	High	0	0	0	0	0	1	0	0
Cynaratriol	C15H22O5	High	0	0	0	0	0	0	0	1
O-Acetylcyclocalopin A	C17H22O7	High	0	0	0	0	0	0	0	1
Blumenol C glucoside	C19H32O7	High	0	0	0	0	0	1	0	0
CHEMBL583719	C15H12N2O	High	0	0	0	0	0	1	0	0
CHEMBL1402417	C21H28O5	High	0	0	0	0	0	1	0	1
MLS002554406	C24H34O5	High	0	0	0	0	0	1	0	0
